# Supplementary material for: Comparing serum protein levels can aid in differentiating HPV-negative and -positive oropharyngeal squamous cell carcinoma patients
Source: PLoS One. 2020 Jun 15;15(6):e0233974. doi: 10.1371/journal.pone.0233974 (PMC7295232; doi:10.1371/journal.pone.0233974)
Supplement: S1 Table — (XLSX) [file pone.0233974.s001.xlsx]

## Sheet: Sheet1
	Mass spectrometry file	RNA+	RNA-	p16+DNA+	p16+DNA-	p16-DNA+	p16-DNA-
	20170215_OPSCC_PROTEOMICS_92		X			X
	20170215_OPSCC_PROTEOMICS_104		X			X
	20170215_OPSCC_PROTEOMICS_18		X			X
	20170215_OPSCC_PROTEOMICS_68	X				X
	20170215_OPSCC_PROTEOMICS_110						X
	20170215_OPSCC_PROTEOMICS_16						X
	20170215_OPSCC_PROTEOMICS_22		X				X
	20170215_OPSCC_PROTEOMICS_23		X				X
	20170215_OPSCC_PROTEOMICS_30		X				X
	20170215_OPSCC_PROTEOMICS_31		X				X
	20170215_OPSCC_PROTEOMICS_32		X				X
	20170215_OPSCC_PROTEOMICS_33		X				X
	20170215_OPSCC_PROTEOMICS_34						X
	20170215_OPSCC_PROTEOMICS_36		X				X
	20170215_OPSCC_PROTEOMICS_37		X				X
	20170215_OPSCC_PROTEOMICS_50		X				X
	20170215_OPSCC_PROTEOMICS_51		X				X
	20170215_OPSCC_PROTEOMICS_58	X					X
	20170215_OPSCC_PROTEOMICS_67		X				X
	20170215_OPSCC_PROTEOMICS_83		X				X
	20170215_OPSCC_PROTEOMICS_113				X
	20170215_OPSCC_PROTEOMICS_15				X
	20170215_OPSCC_PROTEOMICS_19		X		X
	20170215_OPSCC_PROTEOMICS_20		X		X
	20170215_OPSCC_PROTEOMICS_43		X		X
	20170215_OPSCC_PROTEOMICS_107	X		X
	20170215_OPSCC_PROTEOMICS_13	X		X
	20170215_OPSCC_PROTEOMICS_14	X		X
	20170215_OPSCC_PROTEOMICS_25	X		X
	20170215_OPSCC_PROTEOMICS_26	X		X
	20170215_OPSCC_PROTEOMICS_27	X		X
	20170215_OPSCC_PROTEOMICS_46	X		X
	20170215_OPSCC_PROTEOMICS_59	X		X
	20170215_OPSCC_PROTEOMICS_69	X		X
	20170215_OPSCC_PROTEOMICS_86	X		X
	20170215_OPSCC_PROTEOMICS_89	X		X
