# Supplementary material for: Comparing serum protein levels can aid in differentiating HPV-negative and -positive oropharyngeal squamous cell carcinoma patients
Source: PLoS One. 2020 Jun 15;15(6):e0233974. doi: 10.1371/journal.pone.0233974 (PMC7295232; doi:10.1371/journal.pone.0233974)
Supplement: S3 Table — (XLSX) [file pone.0233974.s003.xlsx]

## Sheet: Sheet1
Patient number	p16+DNA+	p16-DNA+	p16+DNA-	p16-DNA-	HPV type	HPV DNA MFI	RNA
1		x			16	78.5	NEG
2		x			16	222	NEG
3		x			16	118.5	NEG
4		x			18	49	POS
5				x		1	-
6				x		0	-
7				x		1	NEG
8				x		0.5	NEG
9				x		0	NEG
10				x		0	NEG
11				x		0.5	NEG
12				x		0	NEG
13				x		6	-
14				x		1	NEG
15				x		1	NEG
16				x		0	NEG
17				x		1	NEG
18				x		1	POS
19				x		1	NEG
20				x		1	NEG
21			x			1	-
22			x			4	-
23			x			1	NEG
24			x			2	NEG
25			x			1	NEG
26	x				16	2296	POS
27	x				16	951	POS
28	x				16	1264.5	POS
29	x				16	102	POS
30	x				16	258	POS
31	x				16	1180	POS
32	x				16	1487	POS
33	x				16	1629	POS
34	x				16	2342.5	POS
35	x				16	2133	POS
36	x				16	2074.5	POS
