# Supplementary material for: Comparing serum protein levels can aid in differentiating HPV-negative and -positive oropharyngeal squamous cell carcinoma patients
Source: PLoS One. 2020 Jun 15;15(6):e0233974. doi: 10.1371/journal.pone.0233974 (PMC7295232; doi:10.1371/journal.pone.0233974)
Supplement: S4 Table — (XLSX) [file pone.0233974.s004.xlsx]

## Sheet: E6 E7 mRNA+ vs E6 E7 mRNA-
E6/E7 RNA+ vs E6/E7 RNA-
Uniprot code	Protein name	Gene name	average RNA+	average RNA-	Fold change RNA-ve/RNA+ve	Fold change RNA+/RNA-	t-test p-value	FDR	20170215_OPSCC_PROTEOMICS_92	20170215_OPSCC_PROTEOMICS_104	20170215_OPSCC_PROTEOMICS_18	20170215_OPSCC_PROTEOMICS_22	20170215_OPSCC_PROTEOMICS_23	20170215_OPSCC_PROTEOMICS_30	20170215_OPSCC_PROTEOMICS_31	20170215_OPSCC_PROTEOMICS_32	20170215_OPSCC_PROTEOMICS_33	20170215_OPSCC_PROTEOMICS_36	20170215_OPSCC_PROTEOMICS_37	20170215_OPSCC_PROTEOMICS_50	20170215_OPSCC_PROTEOMICS_51	20170215_OPSCC_PROTEOMICS_67	20170215_OPSCC_PROTEOMICS_83	20170215_OPSCC_PROTEOMICS_19	20170215_OPSCC_PROTEOMICS_20	20170215_OPSCC_PROTEOMICS_43	20170215_OPSCC_PROTEOMICS_68	20170215_OPSCC_PROTEOMICS_58	20170215_OPSCC_PROTEOMICS_107	20170215_OPSCC_PROTEOMICS_13	20170215_OPSCC_PROTEOMICS_14	20170215_OPSCC_PROTEOMICS_25	20170215_OPSCC_PROTEOMICS_26	20170215_OPSCC_PROTEOMICS_27	20170215_OPSCC_PROTEOMICS_46	20170215_OPSCC_PROTEOMICS_59	20170215_OPSCC_PROTEOMICS_69	20170215_OPSCC_PROTEOMICS_86	20170215_OPSCC_PROTEOMICS_89
									RNA-ve	RNA-ve	RNA-ve	RNA-ve	RNA-ve	RNA-ve	RNA-ve	RNA-ve	RNA-ve	RNA-ve	RNA-ve	RNA-ve	RNA-ve	RNA-ve	RNA-ve	RNA-ve	RNA-ve	RNA-ve	RNA+ve	RNA+ve	RNA+ve	RNA+ve	RNA+ve	RNA+ve	RNA+ve	RNA+ve	RNA+ve	RNA+ve	RNA+ve	RNA+ve	RNA+ve
A0A075B6Z2	Protein TRAJ56 (Fragment)	TRAJ56	5826.37	7876.24	1.35183	0.739739	0.01656	0.34039	6803.49	12286.5	5606.36	4487.62	13273.9	8193.35	11490.3	12616.6	8603.75	6117.12	5761.92	7167.53	5731.38	5081.2	7892.58	7803.85	5673.16	7181.67	4912.9	6188.06	5453.94	6206.02	4734.14	4305.96	5702.55	5978.82	7296.75	4545.71	6991.88	7781.51	5644.55
A0A096LPE2;P35542	Protein SAA2-SAA4	SAA2-SAA4	12443.6	12367.3	0.993867	1.00617	0.94815	0.97573	9879.59	22259.7	11875.3	6515.53	15981.9	11026.1	13329.4	12364	12945.7	13445.7	11446.8	11249.7	12274	7626.82	12866.6	16296.5	14752.7	6475.68	11291.8	11944.8	10468.1	15841	10432.7	11115.2	13973.5	10917.2	13246.5	9583.91	13808.1	17070.4	12074
A0A0A0MT01	Gelsolin	GSN	3953.91	3786.85	0.957748	1.04412	0.82801	0.93802	2771.93	3221.6	6531.56	2423.25	7668.82	6447.04	4002.94	1337.32	3638.9	2739.94	3782.73	4096.13	1671.09	1328.66	5165.81	4922.75	5031.14	1381.67	3273.4	1602.68	2343.34	9561.78	4080.16	2171.23	5909.07	2998.62	4723.49	1755.94	5498.31	5984.57	1498.21
A0A0B4J2B5	Protein IGHV3OR16-9 (Fragment)	IGHV3OR16-9	1431.05	1271.31	0.888374	1.12565	0.39747	0.7532	1375.31	2367.3	1611.82	1440.02	1213.44	885.64	1003.96	998.35	898.895	1670.71	1309.53	1080.82	1325.96	1254.04	1329.66	1130.66	646.25	1341.21	2219.39	1617.39	3164.32	802.877	1390.48	1128.46	1003.77	1104.49	937.722	952.015	1113.87	1357.93	1810.96
A0A1B0GUA9	Uncharacterized protein	C13orf46	5826.26	7254.68	1.24517	0.803104	0.3412	0.71858	8336.5	24361.6	3714.49	6478.62	4087.75	5442.07	3956.22	7200.26	7755.87	5302.14	6813.21	3879.05	8249.4	9745.44	2858.86	7884.39	7187.04	7331.34	2919.32	10867.5	4777.48	5151.56	3775.65	3552.95	6942.93	6400.85	4298.84	7521.55	2029.01	5578.98	11924.8
A8MWS1;Q8N743	Putative killer cell immunoglobulin-like receptor like protein KIR3DP1	KIR3DP1	35521.1	39407.4	1.10941	0.901383	0.63	0.84323	16263.9	103592	47141	16568.2	29067.6	62226.2	54079.7	73152.6	50630.5	22550.3	30448.9	32464.7	13717.3	20919.8	47156.8	34576.4	39930.5	14846.2	31196.2	15284.5	56323.4	44621.5	16874.5	12038.6	37024.2	51629.5	33883.5	10884.8	51792.3	73520.3	26701.5
B4E1Z4;P00751	cDNA FLJ55673, highly similar to Complement factor B (EC 3.4.21.47)		1.07051e+06	1.15425e+06	1.07823	0.927446	0.24238	0.71721	1.09831e+06	1.54204e+06	1.20179e+06	919994	1.24906e+06	1.12291e+06	1.1227e+06	1.40905e+06	1.45453e+06	1.06099e+06	1.03712e+06	1.32648e+06	871515	846297	1.1526e+06	1.20797e+06	1.17559e+06	977576	820892	1.29652e+06	1.03892e+06	1.18542e+06	954685	1.11833e+06	921937	1.15215e+06	982214	825130	965120	1.15967e+06	1.4956e+06
B9A064;P0CG04;P0CG05;P0CG06;A0M8Q6	Immunoglobulin lambda-like polypeptide 5	IGLL5	13660.1	5071.93	0.371294	2.69328	0.01303	0.32388	2996.6	276.747	10903.3	1381.27	3094.42	4967.63	4243.17	14781.7	1215.85	10180	3410.38	2531.52	13896.8	1446.86	9305.01	1328.47	3454.53	1880.36	48791	610.82	9256.56	16655.1	12972.4	18891.2	7662.66	3068.26	20985	1111.66	11673.2	20761.2	5142.58
O00750	Phosphatidylinositol 4-phosphate 3-kinase C2 domain-containing subunit beta	PIK3C2B	14854.3	15917.7	1.07159	0.933193	0.46969	0.75797	18257.8	33479.4	11208	15144.1	18644.7	14424.3	15086.8	12672.1	16724.2	15136.7	13381.6	16996.2	12999.5	10198.2	17684.9	16456.4	12425	15599.5	13835	14544.6	17441.4	16471.1	12196.8	12954.3	14912.6	14796.2	15279	13928.5	14215.6	18648.1	13883
O14791	Apolipoprotein L1	APOL1	2299.02	1819.11	0.791254	1.26382	0.28421	0.71858	1516.48	2128.07	3471.3	2334.62	2823.88	857.405	684.967	687.003	723.07	1835.52	1006.58	1576.31	2313.4	1031.71	4267.8	2348.07	1741.62	1396.13	2314.75	1820.3	3257.32	6137.18	3585.74	2072.74	1285.34	1110.09	3204.55	780.776	1618.01	1316.62	1383.8
O15315	DNA repair protein RAD51 homolog 2	RAD51B	8893.88	9872.02	1.10998	0.900918	0.49659	0.75797	6652.56	9747.24	12364	6068.59	18093.2	12321.3	12951.7	4890.27	13419.9	6937.19	12761.4	11786.3	5180.78	3551.18	12466.1	7840.54	9384.99	11279.1	6045.46	4591.86	15901.3	14568.8	9348.1	6390.3	14177.6	12833.6	4764.22	6290.28	7320.04	7314.43	6074.6
O75145	Liprin-alpha-3	PPFIA3	1272.23	1575.84	1.23865	0.807332	0.11973	0.6562	1487.6	1323.72	815.013	1086.61	1708	1809.83	3356.45	2505.99	1958.8	1317.31	1852.88	1346.38	1589.08	1350.01	1200.69	926.814	978.745	1751.17	959.477	1593.96	1061.39	1189.16	843.488	825.772	1324.54	1582.69	1421.47	1455.82	1113.74	1083.78	2083.64
O75636	Ficolin-3	FCN3	2916.82	3544.79	1.21529	0.822848	0.05549	0.51527	2772.99	3229.68	3323.18	2166.82	4478.7	4993.48	4495.61	3763.65	3226.99	2415.86	3361.18	4474.36	2059.77	3559.21	3254.91	4258.58	3269.34	4701.86	2517.79	2350.21	3468.42	4121.36	2211.61	2261.55	2886.52	3785.81	3001.29	1995.42	4415.83	3218.5	1684.38
O75882	Attractin	ATRN	4197.43	4386.31	1.045	0.95694	0.78297	0.9317	2613.92	3329.91	6385.2	2708.54	8477.18	3184.26	4390.39	3023.01	4471.83	4808.11	5005.18	7423.04	2285.29	725.794	6770.66	4690.75	5196.18	3464.25	2983.32	2215.53	7305.77	5142.43	7118.54	3408.36	3723.6	4626.07	4889.42	2112.4	4246.97	4701.13	2093.08
O94887	FERM, RhoGEF and pleckstrin domain-containing protein 2	FARP2	1512.86	1546.71	1.02238	0.978112	0.86019	0.93821	1436.86	3155.57	1672.4	612.396	1292.48	1509.96	1962.17	2329.41	1301.86	1705.05	1118.62	1699.73	1019.13	1028.8	1733.14	1123.55	2313.01	826.653	1352.92	1399.35	1534.17	1028.9	1224.04	1841.32	1563.34	1553.65	2314.86	1339.16	1598.09	1840.53	1076.83
O95164	Ubiquitin-like protein 3	UBL3	3496.62	3302.99	0.944623	1.05862	0.82876	0.93802	1708.73	490.786	4908.74	1729.27	8255.21	3545.15	2603.48	1064.35	2026.39	6515.26	1948.17	3892.53	1782.29	1982.76	9497.4	1260.48	3288.73	2954.06	5314.4	1263.82	4626.77	1014.09	4635.18	4919.11	202.163	2269.34	7072.56	986.355	6958.84	4331	1862.46
O95445	Apolipoprotein M	APOM	27561.5	28177.4	1.02234	0.978145	0.83431	0.93802	22567.8	25328.6	44837.1	31040.5	48385.6	25779.2	34784.9	30088.3	22271.1	35467.5	22550.5	22327.7	19250.3	16420	40528.5	16895.4	25911.9	22757.3	25654	21581.5	32916.9	32278.7	27207.4	27607.2	24856.9	25444.4	36195.3	17948.4	30994.7	35198.3	20416.4
P00450	Ceruloplasmin	CP	2.53776e+06	3.23115e+06	1.27323	0.785404	0.017607	0.34039	3.1247e+06	5.4253e+06	3.60459e+06	1.80123e+06	4.0408e+06	3.48686e+06	3.38712e+06	4.52946e+06	4.64556e+06	2.72572e+06	2.73127e+06	2.95675e+06	2.06856e+06	2.2184e+06	2.68114e+06	3.40235e+06	2.83959e+06	2.49137e+06	1.91529e+06	2.71049e+06	2.40716e+06	2.67669e+06	2.39486e+06	2.6589e+06	2.58116e+06	2.7556e+06	3.01641e+06	2.02905e+06	2.35782e+06	2.61255e+06	2.8749e+06
P00734	Prothrombin	F2	426476	459065	1.07641	0.92901	0.34323	0.71858	433135	660562	501288	360496	452109	549149	624973	523674	587609	371143	428592	377869	323516	292495	481702	407429	470898	416523	267156	463614	471468	511132	363599	383327	515850	440577	510368	314483	377226	471549	453838
P00736	Complement C1r subcomponent	C1R	116210	130852	1.12599	0.888107	0.056121	0.51527	125037	187518	114025	137976	146246	145905	157197	141831	145321	112622	117741	132446	108241	98696.8	112988	133913	131346	106278	87414.3	118660	95871.7	141327	110756	106364	109672	126349	138138	90831.1	126858	135229	123264
P00739	Haptoglobin-related protein	HPR	25737.4	24606	0.956043	1.04598	0.75799	0.9133	18759.8	17773.8	26244	16802	20489.4	29999.9	18094.9	17792.8	28870.4	18540	20873.9	21109.7	18575.5	26783.2	57519.7	22873.7	33403.1	28402.6	41983.7	46021.3	22434	31004.7	38607.2	19851.6	15064.2	19084.6	20388.4	13541.5	25696	22761.7	18146.8
P00740	Coagulation factor IX	F9	11155.4	14276.3	1.27977	0.781389	0.058203	0.51527	10037.8	21942	20982.5	9574.17	10298.5	12595.4	11210.3	18896.4	8266.29	13929.4	6695.33	13535.3	16343.4	11858.9	19001.1	24969.2	14708.6	12129.1	10542.7	14105.6	9651.47	9702.49	12425	14190.3	7318.67	7114.64	10558.5	6825.59	12025.8	15304.9	15253.9
P00742	Coagulation factor X	F10	43120.1	37133.5	0.861165	1.16122	0.30851	0.71858	30506.6	26038.4	39193.8	34255.5	71986.2	29496.6	20386	13407.8	26022.5	57081.1	38277.1	45716.5	23644.4	28637	79295.3	27482	37052.3	39924.2	50941.9	25054.6	62474.7	35484.7	56589.2	44487.1	22817.3	37190.2	58026	27082.2	59725.7	45586.4	35101.2
P00746	Complement factor D	CFD	2905.75	4403.69	1.51551	0.659844	0.078416	0.54577	3360.62	15207.1	3276.06	3332.34	3702.46	4804.99	4095.05	4637.7	4792.64	4043.88	5553.34	4543.29	1613.28	1899.85	3045.11	3654.79	3406.17	4297.81	2438.53	2925.28	4277.54	2357.09	2838.51	2762.37	4662.37	2792.65	2037.81	3520.3	2395.26	2390.99	2376.06
P00747;Q02325;Q15195	Plasminogen	PLG	770230	683150	0.886943	1.12747	0.18773	0.71721	623952	993096	922040	517144	746386	422170	606142	340874	866041	704507	694123	776228	543909	378289	1.11018e+06	649440	785980	616202	615940	703170	940336	952417	735769	850286	729238	803321	851296	517781	770065	834461	708904
P00748	Coagulation factor XII	F12	24.7472	23.1321	0.934738	1.06982	0.79156	0.9317	0	22.1405	16.8713	20.7864	21.1036	20.8512	39.113	47.9104	39.1742	30.1101	34.1307	21.3647	6.01392	7.1549	37.609	17.264	34.7803	0	8.19333	10.5539	14.225	16.2178	56.117	33.6271	71.4079	20.7273	16.041	6.95347	35.5245	21.9819	10.1432
P01008	Antithrombin-III	SERPINC1	421028	396544	0.941847	1.06174	0.57051	0.80055	342423	442656	400709	298525	334720	751834	596081	469748	419415	373996	240762	359898	265443	239119	454582	316722	509835	321329	375756	311945	521697	405909	401927	309676	442726	508017	651400	362938	464819	372640	343920
P01011	Alpha-1-antichymotrypsin	SERPINA3	627691	657950	1.04821	0.95401	0.74522	0.9133	578539	684240	444959	379255	512868	636900	722216	1.77082e+06	787241	632913	498709	698314	549612	832488	580095	723704	420717	389510	547030	618428	715853	640182	542345	616203	584203	614430	647453	448773	406404	872986	905696
P01019	Angiotensinogen	AGT	227858	291714	1.28025	0.781099	0.063102	0.51527	192887	401833	345155	143164	374606	402302	355977	393841	329920	214955	279972	288229	141228	124691	373284	406446	337362	144999	165764	213600	307149	227249	202388	269908	239705	341318	345430	153514	154197	173017	168909
P01024;P61289	Complement C3	C3	8.17434e+06	9.07014e+06	1.10959	0.901237	0.47105	0.75797	6.81966e+06	1.86668e+07	8.59513e+06	3.49192e+06	8.30511e+06	9.55122e+06	1.01474e+07	1.20364e+07	1.34241e+07	6.97679e+06	1.05246e+07	1.14849e+07	4.88001e+06	3.93204e+06	1.12908e+07	8.89546e+06	9.75434e+06	4.48586e+06	5.83028e+06	6.01332e+06	1.37151e+07	1.09295e+07	5.84411e+06	6.00441e+06	9.49599e+06	1.01287e+07	8.71803e+06	4.43375e+06	8.37362e+06	1.06022e+07	6.17736e+06
P01031	Complement C5	C5	250470	246914	0.985802	1.0144	0.8356	0.93802	190636	336939	243014	190981	231326	293257	336952	266590	318756	205143	223936	269364	172451	183401	283460	240769	269998	187475	226349	228683	301498	307343	250529	246740	255976	277439	266303	175759	259426	245167	214898
P01034	Cystatin-C	CST3	7848.22	7611.95	0.969896	1.03104	0.71526	0.9133	7758.7	6615.42	7015.31	8023.05	10864.4	7633.9	8422.78	6097.54	5132.61	8461.55	7109.72	9071.85	4914.63	6288.12	10899.2	7694.49	6281.1	8730.74	9110.94	6569.03	10119.1	11833.6	7038.69	5068.16	6903.32	7564.37	7020.3	5871.83	9177.68	9072.93	6676.81
P01042	Kininogen-1	KNG1	753319	807816	1.07234	0.932537	0.37914	0.74966	776792	1.27569e+06	791744	728386	918147	878356	924802	605198	924657	818266	700331	921315	529049	438106	1.10555e+06	645304	718112	840895	613720	651643	1.01601e+06	786247	671238	735216	791903	717224	827391	612233	769786	806549	793990
P01591	Immunoglobulin J chain	JCHAIN	127.767	151.198	1.18338	0.845036	0.35614	0.71858	103.466	178.715	114.376	108.316	352.6	137.635	213.292	158.223	212.356	155.58	102.372	122.763	96.5657	59.5812	127.444	205.034	222.047	51.1902	118.216	77.313	97.4534	141.945	141.434	106.724	247.541	117.808	83.0815	52.7624	206.27	225.346	45.0828
P01834	Ig kappa chain C region	IGKC	157316	136265	0.866187	1.15449	0.43857	0.75797	87687	136567	168007	38513.8	94653.4	137150	270454	386372	94899.2	130254	116317	101839	148748	73564.8	153316	131521	97529.6	85371.3	281481	84699.6	159880	178361	130591	164364	136985	130329	190726	56841.8	156618	271307	102920
P02649	Apolipoprotein E	APOE	164112	179882	1.09609	0.912332	0.40211	0.7532	178661	159048	274499	120334	228631	253907	208202	141476	181594	118263	178376	199223	118052	80683.1	272150	184398	234047	106325	133492	142628	139013	236432	187218	168568	144220	134063	213044	102382	191411	196576	144405
P02654	Apolipoprotein C-I	APOC1	46615.6	47800.6	1.02542	0.97521	0.85575	0.93821	50531.9	60285.7	73069.2	43464.2	75102.4	29292.4	29887.3	29115.9	34347.1	65466.2	42306.9	41929.8	42563.9	23433.3	87210.8	37888.9	61241.1	33273.3	45532.8	31377.5	49787.4	59211.7	49813.5	55978.4	24343	26179.7	61727.7	25121.2	73447.7	66911.8	36570.3
P02655	Apolipoprotein C-II	APOC2	17775.4	22125.4	1.24472	0.803394	0.34557	0.71858	21229.7	15566.7	46892.8	43554.3	31595.8	13209.3	14539.4	4617.6	16264	19963.5	16869.5	16638.4	21444.1	4577.35	36241.4	16200.6	50589	8263.61	10501.6	13162.8	11500.1	37980.2	22486.6	34724.9	28828.3	10741.7	16954	7268.85	14137.6	13029	9764.82
P02656	Apolipoprotein C-III	APOC3	176114	180877	1.02704	0.973668	0.86073	0.93821	229168	275955	255308	138240	163557	166846	162357	84028.3	150830	197358	146087	172094	142566	62765.5	422485	120019	281223	84901.3	149122	144736	213331	230324	206756	236630	219672	113897	180410	107817	215888	181857	89047.3
P02741	C-reactive protein	CRP	5200.26	14922.4	2.86955	0.348486	0.34783	0.71858	2104.57	8153.87	2260.19	4143.54	3016.93	3488.64	12772.1	158258	6079.16	3085.46	3962.59	5389.43	2455.54	10702	3840.93	32754.2	3576.72	2559.8	2888.36	10653.1	1971.12	4879.55	3504.9	5057.41	9620.68	7379.97	2138.64	3907.41	3656.99	5881.75	6063.46
P02743	Serum amyloid P-component	APCS	115580	111579	0.965377	1.03586	0.86272	0.93821	41027.9	272105	120856	35834.8	54206	139728	203609	113833	175962	108578	95843.5	143146	37222	33819.3	181270	66331.9	144937	40104.8	108787	51864	188964	158169	58690.5	84264.2	158954	165572	105860	41974.7	174420	160531	44493.6
P02745	Complement C1q subcomponent subunit A	C1QA	6065.14	6122.82	1.00951	0.99058	0.94773	0.97573	1943.45	6816.58	6245.76	3209.51	6964.43	11943.7	7296.06	7359.24	5569.5	4064.24	9704.33	6770.98	4208.41	2805.14	4926.78	7350.97	7665.44	5366.25	4346.21	3346.87	4503.34	5960.18	8315.49	6929.13	11067.3	7170.5	8305.27	4683.12	6718.33	2937.5	4563.6
P02746	Complement C1q subcomponent subunit B	C1QB	12524.5	12606.5	1.00655	0.993497	0.95491	0.97573	9147.02	23577.8	11723.3	6571.62	17030.6	20200.6	12587.2	9322.54	13492	11099.1	10135	13274.4	9708.19	4971.37	14756.5	13219	15132.3	10968.8	11465.7	10020.7	13560	16614.3	14330.7	12151.2	9395.65	10583	16685.9	9996.77	14940.1	15461.5	7613.46
P02747	Complement C1q subcomponent subunit C	C1QC	16530.2	16238.3	0.98234	1.01798	0.89523	0.95564	10031.2	29445.3	17181.1	4264.19	21265.6	27741.3	19945.7	10358.2	21116.6	11986.8	17327.6	16228.3	11546.6	5595.91	19428.1	13358.1	22693.1	12775.3	10217.8	13112	17565.5	23570.9	15577.7	15482.3	22218.1	21549.5	21876	11512.1	15922.4	14674	11614.5
P02748	Complement component C9	C9	245463	256711	1.04582	0.956185	0.69957	0.9084	277826	468782	206767	151133	168689	311990	270944	339777	379722	244091	184910	240690	176591	264931	145124	282882	303400	202541	180088	335302	222957	139924	237178	228981	215445	253549	191959	243199	237224	286606	418604
P02749	Beta-2-glycoprotein 1	APOH	1.17687e+06	1.30397e+06	1.108	0.902525	0.35929	0.71858	1.33208e+06	2.48622e+06	1.3568e+06	783600	1.46253e+06	1.45407e+06	1.37058e+06	644564	1.59839e+06	1.33883e+06	1.4629e+06	1.20584e+06	842647	742552	1.81247e+06	978765	1.39709e+06	1.20153e+06	931812	999981	1.8336e+06	1.20584e+06	1.15448e+06	1.13947e+06	1.16925e+06	1.31811e+06	1.3952e+06	1.16626e+06	639720	1.19326e+06	1.15228e+06
P02750	Leucine-rich alpha-2-glycoprotein	LRG1	304622	369151	1.21184	0.825195	0.28778	0.71858	353347	611226	238535	414816	240090	281421	249807	1.00178e+06	291499	373668	206844	222474	278522	528375	266728	423324	257920	404346	191963	498165	238860	232458	281755	272375	191744	276504	271283	347719	281078	311471	564704
P02753	Retinol-binding protein 4	RBP4	168766	179460	1.06337	0.940409	0.67084	0.87764	132647	396278	124969	146017	107792	213954	241130	122093	271927	181065	181095	229141	86420.1	64394.5	274418	125265	230802	100879	173349	116245	167947	213444	166968	188730	204509	182635	195890	140181	194686	161107	88268.4
P02760	Protein AMBP	AMBP	430712	481067	1.11691	0.895327	0.27205	0.71721	462874	986200	502304	363209	520507	513970	553433	403037	594713	395273	424689	454277	320145	308798	497808	405087	518975	433908	303258	446448	570598	493907	438764	426215	427831	444624	532750	324082	349152	437016	404615
P02765	Alpha-2-HS-glycoprotein	AHSG	1.14832e+06	1.31816e+06	1.1479	0.871155	0.20447	0.71721	1.49384e+06	1.54146e+06	1.64503e+06	938098	2.06973e+06	1.07157e+06	1.59006e+06	644265	1.70667e+06	1.2376e+06	1.53893e+06	1.68286e+06	811035	638997	1.29231e+06	1.00963e+06	1.39226e+06	1.42257e+06	1.0468e+06	878943	1.7977e+06	1.66405e+06	1.02775e+06	1.04454e+06	1.2847e+06	1.37048e+06	1.11952e+06	804113	923484	943376	1.02276e+06
P02766	Transthyretin	TTR	637464	684482	1.07376	0.931309	0.64368	0.85496	526747	1.30075e+06	517613	301116	486519	791039	932447	524702	1.26441e+06	580455	866339	645068	379765	359497	1.30293e+06	478398	662150	400735	691240	497173	930801	909692	549584	413903	659254	717353	482613	451019	862865	707278	414261
P02768	Serum albumin	ALB	2.88427e+06	1.49368e+06	0.517869	1.93099	0.012723	0.32388	1.23935e+06	800571	2.07585e+06	622577	1.32477e+06	1.76608e+06	1.42395e+06	3.46634e+06	842786	2.12487e+06	1.21487e+06	1.14523e+06	2.8411e+06	867829	2.50074e+06	697845	1.1335e+06	797928	8.08261e+06	588906	2.75259e+06	3.42998e+06	2.56849e+06	3.37078e+06	1.64922e+06	1.1233e+06	4.48042e+06	599058	3.10905e+06	4.19261e+06	1.54857e+06
P02774	Vitamin D-binding protein	GC	2.41932e+06	2.56839e+06	1.06161	0.941962	0.43275	0.75797	2.86754e+06	4.1758e+06	2.74504e+06	2.12042e+06	2.63319e+06	2.82415e+06	2.6863e+06	2.76153e+06	3.49166e+06	2.17899e+06	2.47207e+06	2.26519e+06	1.69236e+06	1.91804e+06	2.79814e+06	2.05458e+06	2.33545e+06	2.21055e+06	1.88772e+06	2.34836e+06	3.1344e+06	2.84426e+06	2.28524e+06	2.29362e+06	2.14281e+06	2.50352e+06	2.87855e+06	1.93347e+06	2.17714e+06	2.1609e+06	2.8612e+06
P02775	Platelet basic protein	PPBP	93022.8	104998	1.12874	0.885945	0.25993	0.71721	78336.4	142538	106845	84238.5	133980	122897	148105	190913	107090	108370	68422.7	77570.8	93001.5	66652.4	96280.3	94781.2	68479.5	101472	66979.9	115055	123525	97585.8	83907.7	74968.5	86341.8	109035	91690.9	71433.1	59367.7	125006	104399
P02790;P08910;P41247;Q969G2;Q9NZ08;Q9ULC5;Q8N987	Hemopexin	HPX	3.80932e+06	4.14443e+06	1.08797	0.919142	0.29628	0.71858	4.17907e+06	7.5732e+06	4.16542e+06	3.12141e+06	4.1085e+06	4.20882e+06	3.56997e+06	4.62659e+06	4.23967e+06	4.21331e+06	4.02857e+06	3.82909e+06	2.97106e+06	3.12885e+06	3.85106e+06	4.36626e+06	4.80205e+06	3.61676e+06	3.1159e+06	3.80737e+06	5.24454e+06	4.05663e+06	3.72029e+06	3.55817e+06	2.85088e+06	4.11634e+06	4.08543e+06	3.20117e+06	3.23292e+06	4.4847e+06	4.04678e+06
P03952	Plasma kallikrein	KLKB1	176540	178467	1.01091	0.989204	0.85341	0.93821	153468	225519	200509	167531	155460	171544	207677	261134	159182	184846	161311	166846	150490	139626	214047	153032	178869	161310	179629	164034	231213	199687	165469	167062	170918	169374	197386	135067	164670	170316	180195
P03986	T-cell receptor gamma-2 chain C region	TRGC2	794.076	1021.13	1.28593	0.777646	0.27021	0.71721	1054.41	2312.67	493.214	416.882	1544.22	902.554	495.26	537.052	1308.79	762.463	1094.08	1409.12	862.682	470.207	1005.02	2234.46	958.031	519.183	1083.72	695.381	162.03	1256.05	862.063	503.484	252.39	85.0017	883.268	586.005	1330.02	2015.79	607.785
P04003	C4b-binding protein alpha chain	C4BPA	350113	316439	0.90382	1.10642	0.2306	0.71721	391712	588174	321023	328576	181831	271077	275208	262667	316812	280919	246951	420175	314108	260122	361115	262677	324546	288208	335850	389950	424977	403754	313783	328882	292492	264050	386828	264913	366919	372970	406100
P04004	Vitronectin	VTN	473886	520236	1.09781	0.910905	0.26438	0.71721	504054	711350	503174	374345	540798	576438	793042	624087	490351	451228	466190	504290	319860	340161	718310	482911	522013	441647	317199	426927	601673	541177	430268	420750	482005	502956	565877	352678	443204	505118	570681
P04070	Vitamin K-dependent protein C	PROC	885.962	859.286	0.96989	1.03104	0.80915	0.93802	498.285	1718.14	911.696	1162.46	604.502	962.635	698.545	271.711	965.279	1143.79	978.109	1147.45	809.624	524.544	520.371	859.71	1128.79	561.495	1261.17	782.623	922.165	582.54	705.275	861.896	1250.58	988.922	1160.79	938.117	788.143	647.058	628.228
P04083	Annexin A1	ANXA1	138190	112141	0.811497	1.23229	0.23202	0.71721	154473	168280	41588.3	154157	61326	66192.8	17154.2	52864	36307.5	139712	66431.2	91131.9	130596	263339	136934	134566	98849.7	204634	133677	165274	181739	155064	150414	130955	40852.2	75980.3	121152	121567	115623	163701	240472
P04196	Histidine-rich glycoprotein	HRG	220062	244931	1.11301	0.898465	0.31548	0.71858	251619	264325	194248	129476	366207	333123	313445	207980	255455	189445	252760	259546	173016	157299	356751	183302	340567	180197	160445	186401	254532	218063	165004	231907	259120	223517	376936	163530	206356	203238	211758
P04217	Alpha-1B-glycoprotein	A1BG	966004	1.10186e+06	1.14064	0.876703	0.067088	0.51527	1.12802e+06	1.445e+06	1.20604e+06	1.0572e+06	1.51831e+06	1.01927e+06	1.18562e+06	1.17311e+06	1.27916e+06	960224	868667	1.0374e+06	680438	808340	1.21169e+06	1.03973e+06	897473	1.31782e+06	663053	940465	1.25839e+06	1.03726e+06	881809	888911	819497	1.13308e+06	1.08163e+06	841250	905525	950471	1.15671e+06
P04259;P02538;P48668	Keratin, type II cytoskeletal 6B	KRT6B	40.1084	178.524	4.45104	0.224667	0.41131	0.7532	42.2941	2558.93	20.1079	8.07836	65.471	34.7312	155.394	13.9978	7.94617	62.4586	24.896	37.7448	9.65695	22.229	88.4036	32.8617	18.414	9.81825	76.0002	18.3334	115.161	13.7615	40.091	20.2224	26.9722	12.6029	22.6213	19.2556	75.7648	64.9237	15.6989
P04264	Keratin, type II cytoskeletal 1	KRT1	25096.7	24241.5	0.965926	1.03528	0.8887	0.95453	15552.3	64455.2	15632.4	15136	17395.6	21909.5	38498.8	53518.9	37701.1	14806.1	23652	16697.5	16450.3	14647.1	19685.1	18443.1	17430.9	14735.1	23507.1	17245.2	87551	19154.4	17580.6	20705.6	15599	18513.1	21345.4	13609	28783.7	21623.9	21038.7
P04278	Sex hormone-binding globulin	SHBG	6849.68	9761.78	1.42514	0.701684	0.040798	0.51527	13305.5	16801	8975.04	12433.1	12286.4	4969.04	5445.62	9400.59	6199.22	9402.96	3941.64	4278.37	17348.9	6367.49	7566.7	18186.2	9336.53	9467.79	6382.69	10278.8	5132.08	7006.3	7442.35	7392.39	2732.16	3598.69	10207.2	6032.15	5562.24	7656.28	9622.62
P05090	Apolipoprotein D	APOD	96192.7	85696.7	0.890886	1.12248	0.10961	0.6562	73686.4	81999.5	77120.3	102549	83294.1	124972	105522	56997.2	76188	89116	104832	99363.9	66041.9	58644.7	96940.8	68773.3	94434	82066.3	106704	70698.2	114387	102996	73651.6	92577.5	85710.1	92114.4	104839	76675.3	118958	118996	92199.1
P05155	Plasma protease C1 inhibitor	SERPING1	922765	1.0389e+06	1.12585	0.888214	0.10246	0.6562	772068	1.26526e+06	1.01755e+06	809499	1.20388e+06	1.17957e+06	1.13498e+06	1.3119e+06	1.32761e+06	1.00463e+06	915261	1.23842e+06	675657	575351	1.21483e+06	1.05138e+06	1.03813e+06	964236	714346	870040	1.09837e+06	914565	822622	911624	865887	978592	1.0533e+06	693244	947077	1.11516e+06	1.01112e+06
P05156	Complement factor I	CFI	225492	247700	1.09849	0.910341	0.15901	0.68667	252913	341592	218019	227570	209628	233613	254398	333570	319139	190231	230795	283713	200227	205998	227257	277619	241154	211169	161178	264356	247547	260944	213833	201031	215064	248886	204986	186433	213033	218814	295289
P05452	Tetranectin	CLEC3B	55169.5	60535.3	1.09726	0.911361	0.15401	0.68667	59499.9	71950.6	63376.5	37064.3	68301.3	77299.5	68987.5	71365.9	78790.4	54123.9	62328.7	59227.9	41308.1	45211.6	54887.8	53510.6	53972.4	68427.9	45244.6	47227.3	59760.9	53892.3	52299.8	53467.4	61839.1	65360.7	65153.7	47385.4	59219.6	49843.3	56509
P05543	Thyroxine-binding globulin	SERPINA7	31728.1	36192.7	1.14071	0.876646	0.27631	0.71759	25550	53423.2	35355.9	14564.9	49613.6	58311.9	50781.2	40134.1	51746.1	35700.5	36382.3	41596.7	23362.8	23855.1	36197.3	24163.4	23544.2	27184.9	25410.1	27797.5	39221.4	36879.2	27542.1	23013.7	33156.9	43088.9	46297.6	17150.4	29923	32714.9	30270.4
P05546	Heparin cofactor 2	SERPIND1	287494	305753	1.06351	0.940281	0.49667	0.75797	243020	417620	328366	173922	299460	396806	377037	344942	386747	289449	279624	328013	186766	162494	425602	272941	361845	228906	260687	234191	378285	346690	283771	268790	291952	337391	341563	181670	304297	290938	217200
P06276	Cholinesterase	BCHE	2875.47	2797.5	0.972886	1.02787	0.81766	0.93802	5264.79	3660.55	1948.5	1350.69	4425.73	2504.36	3209.62	1073.76	4024.9	2613.52	3110.67	2208.6	2531.76	1521.87	3364.48	2049.91	3051.21	2440.18	3548.1	2532.87	2335.85	4056.61	3097.22	2615.49	3279.33	2067.39	2675.27	2473.87	3551.65	2942.42	2205.05
P06396	Gelsolin	GSN	136.285	148.46	1.08933	0.917991	0.79331	0.9317	62.21	34.9253	402.413	34.4553	348.958	277.27	89.7031	0.28124	166.331	118.416	104.024	168.358	47.6979	10.3638	204.996	332.626	267.336	1.92434	167.782	13.6591	307.164	35.7996	141.253	192.154	54.5103	46.4137	256.771	29.9932	385.882	134.867	5.46169
P06681	Complement C2	C2	7837.38	9954.92	1.27019	0.787287	0.11503	0.6562	6236.47	16703.6	10216.5	3046.01	14143.3	13503.1	16093.1	16463.7	13320.1	6973.56	8892	9844.34	4035.93	3938.05	9366.78	11727.2	9062.93	5621.93	4720.04	6888.79	7772.26	10527.3	8160.81	7933.13	9383.64	9871.68	9470.69	4605.26	7776.54	6757.49	8018.27
P06727	Apolipoprotein A-IV	APOA4	572238	626012	1.09397	0.914101	0.49979	0.75797	544123	1.30005e+06	545217	386914	708309	819347	666651	406210	777436	785693	644087	775484	333702	288356	432323	592706	925850	335746	597763	326863	708319	487445	585653	532234	752843	795914	699684	613570	536147	448821	353836
P07225	Vitamin K-dependent protein S	PROS1	68187.6	71605.3	1.05012	0.95227	0.50645	0.75797	73479	115256	76986.9	53472.4	75353.9	62497.3	74059.4	62379.6	73244	64488.1	66802.6	84833.9	59704.8	42508.7	90112.1	63321.8	90263.1	60131.6	57789.8	66403.1	79388.4	72620.6	60421.8	73205	56919.3	57419.9	84214.1	57459.9	71144	77342.9	72109.5
P07316	Gamma-crystallin B	CRYGB	718.349	248.255	0.345591	2.89359	0.012128	0.32388	5.01699	0	442.37	265.618	278.928	306.145	240.58	215.947	469.72	193.515	553.289	109.394	275.62	0	549.644	243.344	311.282	8.17922	698.983	131.469	413.126	1971.3	290.252	277.473	2408.17	1121.89	277.341	466.643	814.872	422.277	44.7306
P07357	Complement component C8 alpha chain	C8A	99671.7	113065	1.13437	0.881547	0.063953	0.51527	104750	165882	120160	82843.2	131974	109018	125216	110576	146775	96242.5	111318	114110	83178.2	74684.8	103456	132800	125979	96199.3	79734.5	95852.4	111503	113867	100521	92833.6	100698	104208	109102	77403.5	97001.2	107816	105192
P07358	Complement component C8 beta chain	C8B	78751.5	78717.2	0.999565	1.00043	0.99426	0.99426	63521.5	119694	84303.5	64317.2	76501.9	69851	82647.4	83003.6	101549	77966.7	65162	75162.3	75948.3	51631.7	84160	93615.9	83222.1	64651.9	67535.3	80735.4	82922.1	95281.4	74396.7	75436.4	80617.3	77420.7	82682.3	65260.7	77965.2	80914.1	82601.4
P07360	Complement component C8 gamma chain	C8G	82260.8	89827.6	1.09199	0.915763	0.23406	0.71721	60399.8	116891	96227.5	58871.2	92625.6	99607.6	120942	98582.5	129866	84717.1	81643.6	89787.7	59658.8	62663.9	87638.8	101448	102330	72996.1	72275.9	78950.3	86090	77869	87084.5	91138.7	76272.3	80806.8	92721.5	64011.4	87855.6	89430.7	84883.3
P07996	Thrombospondin-1	THBS1	29806.6	39234.6	1.3163	0.759703	0.055721	0.51527	32300	72066.4	54535.9	22479.2	49626.3	43025.8	44036.1	57074.4	32202.5	31883.5	26268.5	24425	21689	22465.5	38485.2	59741.2	52696	21221.9	24920.5	25573.9	30603.7	39167.5	39652.2	19813.8	34487.6	39556.5	29920.4	19099	16521.5	31375.2	36794.2
P08185	Corticosteroid-binding globulin	SERPINA6	69453.1	77158.5	1.11094	0.900136	0.3118	0.71858	67639.3	95462.9	97320.5	40665.6	101162	92836.5	102347	108152	79489.7	65049.1	63151.7	77216.3	50913.9	48049.9	107923	69839.6	73453	48180.7	54605.8	58366	73234.7	66072.2	75254.6	73075.5	64070.6	62722.7	120031	42036.2	79233.7	62653.2	71534.2
P08294	Extracellular superoxide dismutase [Cu-Zn]	SOD3	186.487	241.09	1.2928	0.773515	0.55813	0.78956	86.8086	100.466	260.269	62.7628	176.662	303.849	1426.55	550.588	102.41	178.349	106.74	118.062	53.4991	84.9479	343.98	109.621	207.206	66.852	202.821	105.181	206.862	148.957	145.877	143.907	271.052	366.066	287.51	79.3292	217.162	217.948	31.6561
P08571	Monocyte differentiation antigen CD14	CD14	2203.54	2874.02	1.30428	0.766708	0.065321	0.51527	1415.75	2666.25	3245.6	3468.45	3702.9	3971.85	3861.54	5345.1	3564.61	2027.29	2832.18	3164.79	872.498	1551.5	2997.51	2311.62	2347.01	2385.99	1615.31	1688.01	2079.63	2649.52	2221.94	2402.14	650.895	3999.4	2376.78	2254.23	2701.54	2470.87	1535.75
P08603;Q02985	Complement factor H	CFH	451347	401188	0.88887	1.12502	0.15916	0.68667	479049	635395	389979	293603	226388	523201	318300	375322	393501	335489	338344	442350	464846	335511	546986	379234	444871	299023	316730	465265	583891	577545	437695	417797	455940	425676	374099	343112	427103	477722	564932
P08697	Alpha-2-antiplasmin	SERPINF2	134621	128948	0.957859	1.044	0.59525	0.81554	107905	148355	158443	114148	152051	127172	148606	157560	114217	120184	113897	113866	90766.2	82316.4	160667	131080	175160	104671	105835	112581	167471	152724	141828	111717	136784	128857	217861	93161.6	117077	118944	145235
P08779	Keratin, type I cytoskeletal 16	KRT16	330217	377910	1.14443	0.873798	0.61081	0.83032	596593	954086	153835	735583	73970.2	136325	92697.3	745566	94832	352018	133584	179347	686404	358663	274961	617500	426125	190291	277773	731121	186241	241598	228067	402840	196225	168271	163769	287677	240401	305025	863816
P09172	Dopamine beta-hydroxylase	DBH	184.175	384.583	2.08814	0.478896	0.35283	0.71858	43.595	70.6304	338.443	20.7675	604.161	115.769	134.042	3328.67	61.5005	235.364	335.673	413.088	99.4955	569.754	224.021	45.8794	218.391	63.25	166.247	179.977	111.284	217.629	123.687	176.74	437.702	309.733	145.886	134.733	291.044	26.9545	72.6641
P09871	Complement C1s subcomponent	C1S	114716	129522	1.12907	0.885687	0.12535	0.66091	136732	193441	109297	99675.2	119209	140946	184881	190884	144136	104428	117608	129912	101827	100770	116298	97496.5	126037	117809	92153.2	115909	127241	139357	100622	93952.7	125156	124064	119629	95384.7	107860	118882	131092
P0C0L4	Complement C4-A	C4A	16649.7	12881.2	0.773657	1.29256	0.25379	0.71721	3113.99	22098.7	6829.06	4765.86	8080.93	21267.3	18330.9	11101.6	20475.1	7652.47	10512.9	8057.7	6128.61	5045.18	35758.7	10766.9	27472.9	4402.61	11750.3	7904.58	16925	25084.5	9887.84	19051.1	11180.8	17144.4	20532.3	6340.72	38320.4	17880.3	14444.4
P0C0L5	Complement C4-B	C4B	34843.9	46513	1.3349	0.749123	0.15436	0.68667	37640.7	86291.6	47200.6	21899.3	29751.9	36777.7	76392.4	17599.2	32885.2	61380.1	39013.3	89033.2	44470	8230.92	89585.2	32849.6	52081.4	34151.6	28267.4	50146.1	61421.8	53023.9	17843.4	43272.8	25285.5	43381.4	24966.4	1182.16	42335.8	45781.1	16063.3
P0DJI8	Serum amyloid A-1 protein	SAA1	31559.5	47803.4	1.51471	0.660194	0.29832	0.71858	29924.4	43566.6	27724.3	25744.4	27338.4	30530.2	41792.6	256099	32066	29724.9	26123.1	30646.5	28087.2	102581	33788.1	34536	31104.3	29084.1	28777.8	44382.8	35321.3	25684.6	25718.4	26905.3	28055.5	30432.4	27734.9	28996	31864.4	39289.9	37110.4
P0DJI9	Serum amyloid A-2 protein	SAA2	409.856	1966.01	4.79684	0.20847	0.24736	0.71721	274.962	235.18	286.133	277.604	346.891	388.695	2402.69	9846.65	226.993	338.282	233.356	298.369	294.194	18564.4	378.4	500.693	311.481	183.222	377.522	1114.3	74.6154	272.217	201.865	190.238	598.995	526.091	103.522	347.605	242.951	460.373	817.831
P10643	Complement component C7	C7	143918	196535	1.3656	0.732278	0.00067654	0.058859	183354	186690	158391	189768	245518	234661	305902	262537	193340	182626	165396	205398	140950	176073	145951	188109	156440	216528	126461	182158	156005	105529	148909	142484	98532.6	176167	169259	133826	143562	103708	184338
P10909	Clusterin	CLU	218070	217228	0.996136	1.00388	0.96555	0.97573	205920	319945	222098	194759	199537	292820	321711	197103	168635	207938	167797	285852	143012	128250	226977	175390	262477	189878	156545	191585	188749	247898	192170	194417	291246	261371	281113	144798	257902	213341	213779
P13645	Keratin, type I cytoskeletal 10	KRT10	10357.6	15030.6	1.45117	0.689097	0.24829	0.71721	7248.02	67648.9	11807.7	8453.63	12969.3	14315.1	23444.3	16220.9	15440.4	7511.3	11439.5	10903.5	6321.48	7467.62	9131.52	19361.6	13133.4	7733.41	7877.08	7229.1	12844.3	11296.6	10379.3	9608.98	10685.4	10046.2	8999.66	7823.67	21035.1	8564.34	8258.77
P13671	Complement component C6	C6	96757.9	102561	1.05998	0.943418	0.4955	0.75797	97023.8	160262	101029	62002.1	107314	113160	107021	158487	125682	84200.8	101277	93135.6	80246	64043.5	98913.2	112605	108605	71091.3	65359.1	97878.4	107883	109114	73670.4	88805.5	97492.6	111161	110994	75629.5	101399	104431	114034
P15169	Carboxypeptidase N catalytic chain	CPN1	6874.31	7819.5	1.1375	0.879124	0.21043	0.71721	7415.92	8742.18	7119.99	5842.91	5511.3	9554.84	12401.4	13575.5	12102.7	4577.71	5983.06	7160.21	6801.5	6346.28	6410.55	8256.48	6713.31	6235.2	7455.27	7634.81	5685.74	6837.69	6568.92	7078.88	7398.66	6861.32	6050.23	7218.94	5301.17	6543.64	8730.79
P15428	15-hydroxyprostaglandin dehydrogenase [NAD(+)]	HPGD	6081.47	6936.42	1.14058	0.876744	0.2361	0.71721	5714.32	9116.24	6168.36	5407.39	5670.69	8219.38	11903.6	13209.9	6356.22	5661.25	5522.48	5402.28	6540.97	6478.21	5254.88	5861.44	6024.27	6343.69	6129.76	7306.41	9837.92	5140.4	5039.92	5073.44	6037.59	6451.05	5977.43	5206.34	5179.76	6371.89	5307.17
P17936	Insulin-like growth factor-binding protein 3	IGFBP3	741.7	512.977	0.691622	1.44588	0.056289	0.51527	335.763	284.17	667.088	362.562	451.528	873.89	359.115	148.856	506.625	477.439	350.355	571.464	345.794	745.251	1322.54	486.762	724.896	219.482	435.09	266.87	1008.36	824.167	773.304	497.086	1211.49	722.881	940.853	355.921	1273.52	1121.33	211.233
P19105	Myosin regulatory light chain 12A	MYL12A	32573.4	38736	1.18919	0.840907	0.10645	0.6562	62166.6	65031.3	23493.4	27827.8	41747.8	37434.9	39986	51533.1	29975.1	28895.2	39421.8	41751.6	44153.6	35297.5	34261.7	38147.1	27545.6	28578.5	27063	47840	37898.5	41314.5	29591.6	24704.9	30241.5	38232.7	36230.7	19334.8	23569.8	35303.1	32129.2
P19652	Alpha-1-acid glycoprotein 2	ORM2	25987.7	19968.1	0.768366	1.30146	0.15931	0.68667	17219.1	25892.6	26395.7	20540.8	17815.2	11730.7	8905.96	10818.8	10330.2	27230.2	11623.4	13202.3	35226.6	26441.4	40404.3	16806.2	15559.5	23282.4	30470.3	66441.6	28424.7	18429.7	15122.2	20727.6	15960.1	16431.5	25938	18078.6	15625	40726.2	25464.9
P19823	Inter-alpha-trypsin inhibitor heavy chain H2	ITIH2	1.09717e+06	1.09347e+06	0.996632	1.00338	0.97012	0.97573	1.08324e+06	1.67491e+06	1.12049e+06	738148	1.33397e+06	1.33093e+06	1.48859e+06	743639	1.47994e+06	887843	1.08727e+06	1.03377e+06	773575	720494	1.15991e+06	808085	1.13293e+06	1.0848e+06	805062	886354	1.588e+06	1.30701e+06	1.11414e+06	1.0229e+06	1.1861e+06	1.20058e+06	1.42795e+06	802950	916912	1.11709e+06	888151
P19827	Inter-alpha-trypsin inhibitor heavy chain H1	ITIH1	526560	521037	0.989511	1.0106	0.91101	0.96656	505164	832774	592207	324523	570113	598667	708645	321974	729635	461357	482132	499797	385487	303811	573259	429229	592857	467040	376170	420637	765972	576683	572928	559863	529033	526764	705816	378206	459524	551604	422085
P20742	Pregnancy zone protein	PZP	55521	60248.1	1.08514	0.921539	0.2586	0.71721	50868.5	83561.5	72886.2	40027.1	68237.5	62041.1	62111.8	59102.2	73620.4	51484.4	58707.4	64703.7	43313.5	36132.7	76042.9	64910.2	64483.9	52230.9	55448.8	49997.2	67621.9	61636.7	56079.7	59223.7	45017.6	54711.6	61253.4	36575.4	60845.2	65341.9	48019.8
P20851	C4b-binding protein beta chain	C4BPB	522.496	412.853	0.790155	1.26557	0.15233	0.68667	220.095	457.024	587.597	162.941	698.275	452.294	357.235	239.511	600.661	414.093	371.661	466.398	395.345	272.783	715.101	340.175	567.468	112.7	772.749	203.282	416.777	757.507	661.673	545.318	681.237	459.639	632.59	137.382	823.334	584.047	116.917
P22352	Glutathione peroxidase 3	GPX3	31344.4	32883.4	1.0491	0.953198	0.52691	0.76402	32905.9	34575.3	31349.4	17238.3	35306.1	42549.8	46678.7	37560.9	40364.5	27335.5	30475.3	35885.7	17308.2	27995.7	32617.6	36037.4	36619.7	29097.1	25114.8	30111.4	33891.6	31002.8	30503.2	34449.5	26739.8	34115.3	33073.7	23383	30894	30884.3	43313.7
P22792	Carboxypeptidase N subunit 2	CPN2	91845	96256.4	1.04803	0.954171	0.62355	0.84107	79776.6	95961.6	141545	80632.6	73733.4	102753	122004	100967	156966	61701.8	67823.5	96041.2	73267.9	66017.5	124813	108050	101294	79265.5	77220.5	98498.3	112643	121718	103938	103112	101165	58539.1	84917.9	72617.8	67050.3	74129.5	118436
P25311	Zinc-alpha-2-glycoprotein	AZGP1	119075	112368	0.943671	1.05969	0.72366	0.9133	76694	266948	94436	69968	74828.2	173728	166144	124843	166825	105963	108623	95459.8	61502.7	52083.9	141957	87358.3	89666.6	65595.2	123060	73449.5	216604	116163	66625.1	78608.2	183217	160463	147455	59273.4	137014	101057	84991
P27169	Serum paraoxonase/arylesterase 1	PON1	183886	167273	0.909657	1.09932	0.42364	0.7532	167804	192250	236395	114860	257692	217294	181924	109826	102640	208751	138031	199198	99987.6	88313.2	245649	103344	217430	129526	165655	128784	234613	252860	163460	225101	164787	126726	170452	105648	301156	171361	179914
P27482	Calmodulin-like protein 3	CALML3	283.273	346.334	1.22261	0.817919	0.50354	0.75797	151.279	423.654	702.701	146.535	1074.31	409.935	217.989	126.749	224.293	308.856	52.4815	310.328	331.11	39.2159	470.111	427.716	689.901	126.85	225.477	258.453	269.919	16.0771	612.504	522.166	35.7167	33.3186	722.949	16.9388	434.194	423.421	111.419
P27918	Properdin	CFP	11407	11604.4	1.0173	0.982991	0.87017	0.94044	12064.1	22204	10014.2	9572.84	12310.1	12072.1	11654	20771	14518.4	9902.96	11498.4	8731.78	8741.8	8290.57	9924.39	8816.77	7936.05	9855.52	8893.75	14129.2	11666.4	12348.5	9808.98	8004.31	12000.2	12689.6	13527.2	10414.2	9629.62	11724.5	13454.8
P29622	Kallistatin	SERPINA4	36241.2	37152.7	1.02515	0.975467	0.76108	0.9133	34384.2	59331.6	34153.4	25933.6	44629	41910.1	52185.3	25830.3	45849.4	32967.6	36129.3	35161.5	29722	25115.4	39061	33043.5	39281.9	34058.7	30351.7	31358.3	49169.3	43662.3	33483.9	32642.4	34863.3	35518.2	46464.8	29147.4	32771.5	41301	30401.2
P30044	Peroxiredoxin-5, mitochondrial	PRDX5	1778.94	2147.1	1.20696	0.828531	0.1422	0.68667	2469.58	2838.11	2947.36	3280.72	1765.07	1620.07	1932.71	670.878	1812.14	1971.25	1755.62	1841.11	2196.73	1583.38	3101.18	1571.08	3628.9	1661.96	1870.55	1841.42	2167.82	1648.1	2550.73	2508.77	1384.77	832.971	1597.12	1142.39	2363.03	1996.91	1221.65
P31025;Q5VSP4	Lipocalin-1	LCN1	35.3712	3142.17	88.8344	0.0112569	0.40338	0.7532	5.74566	38.3555	143.797	6.08378	24.3052	49.3833	55820.3	191.309	46.5007	31.2958	31.6563	23.1524	11.7007	27.8259	42.6575	15.9467	21.2204	27.9042	14.7752	20.0925	23.5146	29.4505	33.5516	18.6421	56.6383	74.8579	45.1825	11.057	60.3367	55.2128	16.5135
P35527	Keratin, type I cytoskeletal 9	KRT9	8364.76	8090.14	0.96717	1.03394	0.95017	0.97573	1585.17	3545.22	23223.2	2068.47	13717.5	12820.3	13822	32062	11973.7	2916.01	5639.52	3512.16	1247.36	1337.47	4514	5515.43	4616.28	1506.74	2160.81	1280.66	59229.7	7944.12	4429.06	2967.39	3883.55	5876.3	3067.96	1098.37	12811.8	2306.12	1686.01
P35858	Insulin-like growth factor-binding protein complex acid labile subunit	IGFALS	23010.9	20626.1	0.896361	1.11562	0.21221	0.71721	16693.6	28944.6	28826.4	11387.4	18182.8	22455	22300.1	24334.9	22746	18478.5	19070.4	22422.6	16446.4	11893.7	27756.4	17912.1	27887.1	13530.9	16288.6	24752.9	26440.7	29398.2	22073.3	22998.5	25991	20445.5	29308	15046	21067.8	24663.7	20667.1
P35908	Keratin, type II cytoskeletal 2 epidermal	KRT2	1992.59	1819.47	0.913116	1.09515	0.759	0.9133	410.661	4707.64	973.594	546.447	875.756	2918.94	1928.95	3382.74	5367.13	1008.88	1608.68	4267.53	673.505	639.98	1897.89	432.918	837.323	271.857	891.717	979.783	4595.16	1490.22	565.285	694.67	3969.48	3355.77	2408.92	670.118	1412.13	3555.47	1314.96
P36955	Pigment epithelium-derived factor	SERPINF1	108249	120731	1.11531	0.896611	0.23443	0.71721	95012.7	209851	104237	85006.5	93759.5	108609	135884	159339	148441	105997	147709	117403	90517.9	97701	134793	113849	115370	109675	108793	100385	180630	104537	116145	104874	110361	116447	95027.2	83625.7	88431.8	96188.1	101788
P36980	Complement factor H-related protein 2	CFHR2	10638.6	11259.4	1.05836	0.944859	0.55689	0.78956	16029.9	16337.5	11675.2	11942.8	7918.38	9547.06	8201.52	11662.6	10304.6	11150.3	9080.96	9033.17	11231.4	8697.19	19462.7	10322.1	13987.7	6084.65	6704.25	10493.2	12126.3	12002.4	9729.37	13528.7	9755.49	8294.83	8907.6	10472.5	10922.8	12717.7	12646.4
P41222	Prostaglandin-H2 D-isomerase	PTGDS	1.38563	0.0718847	0.0518787	19.2757	0.1618	0.68667	0.783769	0	0	0	0	0	0	0	0	0	0	0	0	0	0.510154	0	0	0	0.41491	0	14.1168	0	0	0.963687	0	0	0	0	0	2.51776	0
P42336	Phosphatidylinositol 4,5-bisphosphate 3-kinase catalytic subunit alpha isoform	PIK3CA	2506.55	2644.87	1.05518	0.947704	0.75997	0.9133	2782.11	3344.61	1673.04	814.483	5483.18	4455.73	3932.23	1633.68	3670.67	2686.93	2862.31	2156.33	2577.16	508.06	1531.69	3395.74	2746.56	1353.09	2928.44	872.147	1833.95	4025.19	1884.16	1540.02	4794.89	2225.89	3072.98	2070.42	3041.95	3269	1026.13
P43251	Biotinidase	BTD	4663.17	6139.78	1.31665	0.759502	0.068111	0.51527	4444.31	4073.24	7500.05	4738.82	8269.24	8103.97	10869.8	8384.88	10029.5	4436.28	4369.99	6806.5	3487.18	3768.36	5120.26	4448.67	6192.36	5472.54	3665.48	5180.13	5808.94	2674.43	5212.55	8322.2	1648.54	3914.84	7469.35	2330.77	6458.83	4254.63	3680.54
P43652	Afamin	AFM	326861	367636	1.12475	0.889086	0.26653	0.71721	329342	465211	380411	245998	598164	400066	371883	225109	455935	284705	425364	447049	238619	196275	488032	371390	385178	308723	259558	251540	499142	454267	337031	271851	414655	401028	240802	214692	305292	306780	292548
P45877	Peptidyl-prolyl cis-trans isomerase C	PPIC	14179.7	17645.9	1.24445	0.803571	0.34695	0.71858	35056.2	24226.7	6177.56	24953.4	12544.4	10057.2	16743.3	15902.7	11962.2	12058.4	10344.9	14616.6	16905.8	47855.2	15647.1	12496	7673.09	22404.6	13988.8	27993.6	9280.7	10555.7	7391.28	1391.03	5733.74	10807.6	12690.3	15992.1	13078.5	18409.2	37023.4
P48736	Phosphatidylinositol 4,5-bisphosphate 3-kinase catalytic subunit gamma isoform	PIK3CG	38705.1	46467.4	1.20055	0.832951	0.037962	0.51527	42221	69655.4	44968.2	39001.1	44013.6	49320.8	46231.6	47891.6	55361.5	41981	36829	60176.5	35057.4	41680.3	46676.4	54803.6	44975.4	35568.7	34662.6	42589.4	52412.5	29681.8	48188.2	42086	17447.8	30220.7	45404.7	22152.2	44955.8	50174.6	43189.6
P49908	Selenoprotein P	SELENOP	829.477	741.632	0.894095	1.11845	0.54818	0.78828	277.89	130.35	577.588	519.47	732.59	716.086	656.33	2047.29	402.733	1138.31	496.596	679.342	586.247	800.365	946.757	1163.81	904.17	573.442	955.227	499.925	418.199	960.866	1203.32	1064.95	1644.76	804.927	863.226	499.29	879.342	653.905	335.265
P51884	Lumican	LUM	181321	158065	0.871738	1.14713	0.21962	0.71721	134808	127299	215959	76067.8	214817	186642	201097	266814	167468	166393	136785	150703	158401	84682	145753	155999	151200	104276	285215	84034.9	180200	224121	170118	206566	187485	155279	231472	106319	166503	229200	130665
P53602	Diphosphomevalonate decarboxylase	MVD	13262.2	11695	0.881835	1.134	0.45744	0.75797	14635.1	7428.3	9149.54	17640.8	9758.47	7630.65	6778.16	8641.47	17070.8	8343.83	19153.1	8386.14	13935.8	11522.2	7824.8	9676.28	9312.38	23623	9733.81	17233.2	11949.8	17677.4	6855.7	6031.75	22496.7	24837.7	6762.08	13783.6	6052.28	7901.87	21092.3
P55056	Apolipoprotein C-IV	APOC4	57129.9	56679.3	0.992114	1.00795	0.95026	0.97573	56033.1	76184.5	61069.5	25766.5	109117	55971.3	47330.3	28241.2	56305.2	67408.5	55921.6	59094.7	36234.6	30121.1	100876	48357.1	52972.6	53222.4	55975.5	32134	77013.6	68261.7	54599.5	46925.2	40500.7	61937.3	75100.2	35403.4	70661	75225.6	48950.3
P68871	Hemoglobin subunit beta	HBB	27645.1	25850.9	0.935097	1.06941	0.45206	0.75797	27893	45344.5	22950.8	24361.8	22149.6	26355	25346.7	27141.5	29020.1	33293	23301	20843.4	18742.5	16828.1	27470.7	25102.9	30262.2	18909.2	38749.8	22617.9	35669.4	24257.4	28248.5	25135.2	26572.4	23177.5	35171.8	18099.1	35230.4	21515.7	24941.6
P69905	Hemoglobin subunit alpha	HBA1	25552.5	23517.5	0.92036	1.08653	0.46276	0.75797	30405.7	33865.9	23337.9	22407	16334.7	27008.7	16365.5	16979	19127.7	37079.1	22400.4	18802.6	20629	17660.1	26100.4	26905.3	32081.9	15824	41609	26436.7	31146.3	23724.6	24666.5	21756.7	8236.93	20962.8	34449.5	17304	35938.3	21273.8	24677.2
P80108	Phosphatidylinositol-glycan-specific phospholipase D	GPLD1	6622.72	6054.45	0.914194	1.09386	0.72553	0.9133	4741.86	2195.9	6133.14	21164.1	3162.34	3707.88	2399.73	1811.24	4217.14	12958	6942.44	10430.8	4399.73	6424.45	3404.32	2965.95	3899.44	8021.61	10411.9	5182.11	15655.3	2423.97	4348.5	3043.37	5188.4	6776.03	3372.37	6407.18	8927	10434.4	3924.8
Q03591	Complement factor H-related protein 1	CFHR1	8837.46	7742.72	0.876125	1.14139	0.46578	0.75797	22626.1	8096.57	7840.96	5334.67	4313.88	7097.24	2138.27	2001.56	4086.08	8427.75	5399.17	8031.07	15106.6	7483.01	8083.27	8152.54	8530.59	6619.6	10371.9	8636.55	8262.61	12966.1	5535.9	4324.95	9626.13	5364.32	7168.14	8062.32	10024.8	14303.6	10239.8
Q04756	Hepatocyte growth factor activator	HGFAC	75.4377	152.501	2.02155	0.49467	0.076391	0.54577	250.152	88.2601	183.331	34.705	486.705	17.2372	155.12	73.6759	274.065	120.863	253.338	45.1375	91.9388	0	72.8431	397.405	169.738	30.5054	23.4674	6.12691	19.7998	276.342	56.8808	126.451	31.2851	30.188	147.452	23.4685	77.702	146.204	15.3226
Q06033	Inter-alpha-trypsin inhibitor heavy chain H3	ITIH3	109676	109242	0.996045	1.00397	0.96584	0.97573	111088	142029	93545	117111	154720	104553	81762	74964.1	94253.2	129691	100692	114127	69055.6	98928.2	168242	115248	89214.8	107132	137442	81644.3	165132	79164.4	112775	95902.3	71059	105952	134162	69333	129900	128083	115234
Q08380	Galectin-3-binding protein	LGALS3BP	19840.9	25092.7	1.26469	0.790707	0.0036834	0.21364	23465.3	23034.5	17141.5	26689.8	22005.2	25099.1	32612	32621.9	24682.5	24051.8	20888.4	30116.2	21912.8	29291.6	22641.4	24824.7	18800.9	31788.4	18316.6	26356.2	23336.3	14732	18285.8	21600.4	11029.3	24380.6	21429.4	17559.1	19921.6	15407.7	25577.4
Q08629	Testican-1	SPOCK1	359.944	744.452	2.06824	0.483502	0.012102	0.32388	128.026	833.448	1748.58	116.113	1523.31	1039.17	574.659	907.843	1316.19	495.273	373.175	514.088	345.741	258.145	511.544	1252.33	1206.62	255.88	220.451	450.528	161.774	419.849	483.292	461.868	293.88	518.796	594.068	207.156	314.194	369.279	184.135
Q09013;M0QX08	Myotonin-protein kinase	DMPK	21202.5	19550.9	0.922104	1.08448	0.33032	0.71858	18364.3	31654.7	16667.1	18514.2	15492.1	18856.3	17711.1	12456.2	19370.3	17467.3	19566.6	25941.5	16873.5	14565.3	25800.8	24042.9	21265.3	17307.3	16099.4	19235.6	29379.3	21672.3	22159.2	19607.5	28046.2	19540.9	19349.2	12511.6	23412.8	21893.2	22725.5
Q12805	EGF-containing fibulin-like extracellular matrix protein 1	EFEMP1	1485.63	2315.82	1.55881	0.641514	0.034414	0.51527	730.182	2421.58	2460.59	1048.55	2435.57	2920.32	2865.08	3208.54	1095.73	2036.94	2361.45	4876.71	1231.63	731.846	682.782	4295.5	3514.79	2766.98	853.863	951.189	843.994	1074.25	1682.21	1220.99	2399.7	2647.97	1216.89	2509.99	1396.91	1537.36	977.905
Q13790	Apolipoprotein F	APOF	436.796	180.902	0.414156	2.41455	0.00054157	0.058859	139.274	0	317.675	144.664	165.761	271.816	169.617	0	145.088	282.532	97.8412	36.3695	194.047	248.213	458.628	30.9899	450.516	103.201	213.472	409.805	177.229	164.136	469.253	642.904	783.746	266.06	921.508	343.687	432.143	445.959	408.449
Q14520	Hyaluronan-binding protein 2	HABP2	15999.3	16817.6	1.05114	0.951347	0.42422	0.7532	14441.8	20409.6	16531.5	16964.2	18384.8	16108.4	20059	7176.9	18141.7	18835.4	15564.1	19978.3	13091.8	13668.4	18623.9	18102.2	17323.9	19310.1	14192.9	16207.7	17826.7	15183	17507.2	17386.3	12326.3	14658.3	17741.5	12959.9	18013.9	17394.5	16593.2
Q14624	Inter-alpha-trypsin inhibitor heavy chain H4	ITIH4	805270	867527	1.07731	0.928236	0.3899	0.7532	769383	1.55014e+06	998995	552964	741728	882182	988037	1.20806e+06	953834	780986	754147	793718	609479	712750	921919	813234	880693	703231	592633	802045	991169	805850	693719	849207	747736	792208	988552	574573	765886	933813	931115
Q15102	Platelet-activating factor acetylhydrolase IB subunit gamma	PAFAH1B3	0.999522	1.74168	1.74252	0.573883	0.51402	0.75797	9.60095	0	0	0	0	6.74894	0	0	0	0	0	0	0	0	5.38559	9.6148	0	0	7.11145	0	0	0	0	5.88233	0	0	0	0	0	0	0
Q3MJ40	Coiled-coil domain-containing protein 144B	CCDC144B	4802.27	5589.19	1.16386	0.859208	0.17801	0.71721	6285.71	5730.71	4930.06	5772.38	4476.85	6963.03	5541.61	7990.24	8185.74	4126.12	5819.07	5216.02	5307.8	3327.92	3850.62	6022.07	5151.24	5908.23	2435.01	6877.05	4432.52	4978.97	3975.97	5498.77	1167.03	6325.54	3912.97	5800.36	3500.23	5096.55	8428.6
Q52LA3	Protein lin-52 homolog	LIN52	817.083	527.663	0.645789	1.54849	0.27095	0.71721	229.973	104.036	19.5825	1727.56	107.84	164.365	11.2024	0	9.57173	530.715	122.646	183.358	638.539	3136.59	890.032	765.862	233.349	622.716	1315.67	1011.79	708.912	416.486	1586.25	1269.67	71.5999	100.127	412.87	348.76	788.533	617.912	1973.49
Q562R1	Beta-actin-like protein 2	ACTBL2	6331.61	5718.98	0.903242	1.10712	0.50974	0.75797	5156.44	3723.15	7995.84	6738.56	10403.5	2359.25	3652.33	1901	7061.74	6589.09	9317.09	4748.44	2619.57	3314.3	7282.76	6139.25	5829.68	8109.58	5044.9	2718.14	10720.8	7870.25	10475.3	6783.81	9335.02	4609.91	6348.94	5095.77	5202.15	2886.63	5219.34
Q5T6V5	UPF0553 protein C9orf64	C9orf64	1946.06	2310	1.18701	0.842453	0.29742	0.71858	1449.14	2208.59	4880.21	1382.17	4298.42	3090.42	2809.68	3833.05	2279.54	1559.71	2436.18	1615.62	1468.31	569.402	1917.22	2829.69	2002.11	950.477	1631.31	2041.91	1751.2	3265.41	2140.92	1802.18	2736.09	1497.64	1769.64	1443.98	1567.15	1886.29	1765.09
Q5VU65	Nuclear pore membrane glycoprotein 210-like	NUP210L	800.077	439.505	0.549328	1.8204	0.055539	0.51527	223.538	174.219	466.574	372.664	193.144	537.584	270.607	163.51	309.842	1595.92	269.241	484.198	544.916	292.882	849.739	449.966	468.565	243.975	1841.58	485.371	357.864	493.749	505.527	1272.6	304.695	480.408	2217.66	474.978	1438.55	237.527	290.497
Q6PI47	BTB/POZ domain-containing protein KCTD18	KCTD18	43486.4	52449	1.2061	0.829118	0.24605	0.71721	39837.4	84657.5	51002.7	22800.2	49749.3	79815.6	91668.8	70156.5	88938.2	27618.6	61500.5	60957.9	24684.4	22776.9	60700.6	43777.6	34511.3	28928.4	24783.5	34467.7	33695.6	47346.2	30287.1	39726.4	53271.2	70954	75211.8	29305.9	36046.9	56037	34190
Q70IA6	MOB kinase activator 2	MOB2	25103.2	32015.5	1.27536	0.784094	0.34948	0.71858	9773.35	25709.9	35393.5	13401.1	32802.3	64825.6	37547.3	30212.7	67839.9	39686.7	29060	69304.5	5759.04	6204.53	23810.5	21205.9	53971.1	9771.52	23896.8	9772.53	65298.5	24145.6	11458.7	12795.7	7556.24	25071.5	51156.4	5105.74	31690.7	47227.3	11165.9
Q7LC44	Activity-regulated cytoskeleton-associated protein	ARC	33.4334	15.5359	0.464682	2.15201	0.17004	0.70444	0	0	63.2591	0	14.1188	11.122	3.30421	0	0	15.7562	0	3.83913	10.5664	8.29852	145.813	0	3.56877	0	71.3327	0	22.1291	32.0219	30.4639	61.7921	4.84555	1.46955	48.9668	0	107.227	54.3864	0
Q7Z6K3	Protein prenyltransferase alpha subunit repeat-containing protein 1	PTAR1	4114.65	4635.35	1.12655	0.887666	0.74445	0.9133	473.628	13532	2914.55	887.663	2055.41	5774.94	8304.04	5626.03	5974.6	3479.51	3385.07	3849.87	1073.98	415.583	19585.9	1479.55	3851.24	772.763	1857.92	772.781	6941.9	4486.83	1413.88	2398.7	5676.65	5430.39	3463.34	680.462	10017.3	9603.39	746.856
Q7Z794	Keratin, type II cytoskeletal 1b	KRT77	3.02348	1.91723	0.634113	1.57701	0.50764	0.75797	0.874462	0	0	15.4563	0	0	0	0	0	0.743508	0.642488	0	0.285131	11.0063	5.50193	0	0	0	0.055032	0.0671595	12.5241	1.91103	0	0	0	1.01233	8.99844	0	3.34512	11.392	0
Q8IVH4	Methylmalonic aciduria type A protein, mitochondrial	MMAA	4431.45	5022.79	1.13344	0.882269	0.58534	0.81319	6079.99	14021.4	1167.52	3014.8	4929.25	4133.94	2361.29	2459.26	8300.64	3954.68	5704.59	6087.74	4960.59	3530.93	4154.13	9650.36	3052.23	2846.79	6332.61	2825.1	354.529	5523.14	5040.24	2498.31	3157.44	2217.8	4029.66	3306.21	7142.8	11204.1	3976.91
Q8N2Z9	Centromere protein S	APITD1	29066.4	31067.3	1.06884	0.935594	0.42336	0.7532	23634.9	49226	37168.9	25108.4	40067	30783.9	32811.7	24352.9	42809.2	26670.9	30780.8	30344.6	17038.8	21800.9	34403	34507.1	27494.4	30207.6	17671.7	27073.6	33001.2	35890	30571.9	28994.2	27351.3	31419.2	30843.9	24582.6	28943.1	26919.1	34600.9
Q8N3Y7	Epidermal retinol dehydrogenase 2	SDR16C5	24885.8	26239.3	1.05439	0.948417	0.5223	0.7637	26898.2	40172.6	21882.8	23897.3	23979.4	19391.5	20868.7	27548	35236.8	19178.5	24011.1	33248.3	22309	23367	28231.3	35486.6	25341.4	21258.9	18138.4	26203.3	30693.2	34418.6	28705.4	16379.1	25956.7	23850.8	19931.4	19189.9	25511.9	27970.1	26566.6
Q8TBC4	NEDD8-activating enzyme E1 catalytic subunit	UBA3	5692.86	3558.47	0.625076	1.59981	0.11619	0.6562	3548.43	1485.2	4217.89	2884.65	6198.77	1710.18	1267.35	665.706	2157.92	6089.08	3687.32	1906.14	3347.09	3789.54	10907.3	3518.91	1291.59	5379.38	6561.15	16456.2	8809.23	1530.55	9303.03	8384.38	546.583	1352.5	10342.3	2882.2	126.079	3179.7	4533.33
Q8TBX8	Phosphatidylinositol 5-phosphate 4-kinase type-2 gamma	PIP4K2C	52971.8	51177.5	0.966127	1.03506	0.75604	0.9133	44314.6	42484.4	56643.4	36823.7	94234.2	53352.1	45426.1	28476.8	49744.1	65575.2	53776.1	45561.3	32072.1	40866.5	91232.9	35695.7	51974.7	52941.4	45610.3	33473.6	72159.9	54014.2	50137.3	58939.6	41190.5	63012.9	70425.4	36738.9	61497.8	43862.4	57570.9
Q96IY4	Carboxypeptidase B2	CPB2	1423.82	1593.22	1.11898	0.893669	0.50241	0.75797	596.765	1584.73	2002.47	865.36	1847.05	2613.03	2954.78	3662.54	1283.83	1417.71	1272.44	1659.49	831.75	982.034	1566.55	1572.96	1098.12	866.427	1511.97	856.045	1332.32	1113.06	1521.45	1858.72	1538.82	2205.77	2089.31	865.545	1421.9	1597.74	596.946
Q96KN2	Beta-Ala-His dipeptidase	CNDP1	12912.5	15544.5	1.20383	0.830683	0.31094	0.71858	13420.3	15653.9	11284.5	10430.2	13319.6	14854.5	18893.1	49243.8	16194.1	11649.3	14343.3	10996.2	9006.2	21835.5	13094.8	12162.9	15079	8339.07	12565.9	14798.1	14365.4	12449.4	14945.3	11671.9	13844.8	12717.6	15729.2	10828.2	12453.1	10195.2	11298.7
Q96PD5	N-acetylmuramoyl-L-alanine amidase	PGLYRP2	299703	328620	1.09648	0.912005	0.3424	0.71858	337776	586901	421619	249430	386338	382543	284144	181407	411494	336746	306430	258729	210604	211271	369884	284605	400959	294276	239731	244153	429392	338087	322615	297761	308007	301147	343243	261553	247246	316667	246538
Q96PE5	Opalin	OPALIN	844.959	891.49	1.05507	0.947805	0.70957	0.9133	865.775	929.734	635.141	2120.31	706.801	671.718	715.632	1026.39	601.891	766.885	992.865	714.841	807.162	858.219	866.049	557.997	991.689	1217.72	717.046	850.861	782.817	965.641	724.687	642.677	10.6466	874.706	1290.6	1002.04	856.849	924.01	1341.88
Q99619	SPRY domain-containing SOCS box protein 2	SPSB2	6186.88	4746.58	0.7672	1.30344	0.19952	0.71721	4665.48	7956.49	3959.09	6944.65	3267.81	4516.01	3496.79	4094.49	5515.63	5032.29	6106.96	5420.22	5953.64	1107.42	2370.02	6631.6	6370.78	2028.98	2438.19	4325.16	4563.03	12992.3	3620.05	4562.49	15798.5	9428.55	3492.06	5761.35	3262.11	2904.01	7281.61
Q9C091	GREB1-like protein	GREB1L	25759.6	23820.8	0.924735	1.08139	0.64899	0.85549	16557.1	30616.8	38030.5	9116.91	40176.2	20195.7	18783	16865.8	25706.6	25704.3	23368.5	20981.2	12603.5	11530	18348	33234.7	51545.2	15410.8	21097.6	18464.5	23900.6	62144.2	23237.2	28516.1	36115.4	23842.8	22475.6	21277.1	18999.2	20922	13882.8
Q9C0A0	Contactin-associated protein-like 4	CNTNAP4	9678.06	7902.2	0.816506	1.22473	0.44774	0.75797	4465.5	17472.7	3739.53	1732.96	3322.47	15487.2	7538.66	29047.8	11397.9	9557.49	4155.73	2154.14	5465.96	3620.24	9778.53	9231.4	2749.81	1321.51	7001.26	13758.9	5483.65	10964.6	10293	4918.52	19016.4	12112.8	6592.21	15009.7	14794.2	4542.2	1327.3
Q9HBF5	Suppressor of tumorigenicity 20 protein	ST20	17285.2	15787.6	0.913361	1.09486	0.58886	0.81319	12349.5	20551.2	31116.6	26495.4	7321.88	8194.53	7368.83	6704.33	8303.38	39603	10364.7	12830.1	14013.6	17761.4	12258.6	11153.5	19239	18547.9	29479.2	18707.9	21552.6	16094	12792.2	17706.4	13507.4	11536.1	17458.7	13320.3	17143.3	18232.4	17177.3
Q9NPA3	Mid1-interacting protein 1	MID1IP1	723.426	2017.29	2.78853	0.358612	0.12068	0.6562	53.2309	180.067	230.354	29.0332	703.934	236.766	1486.27	698.024	3747.53	1176.66	6754.78	9182.22	521.048	28.6843	207.757	4687.61	5873.94	513.346	414.67	1445.01	41.3362	788.029	77.91	583.867	726.025	302.051	3608.34	591.55	611.004	214.748	0
Q9NZP8	Complement C1r subcomponent-like protein	C1RL	36.0865	55.8892	1.54876	0.645678	0.38996	0.7532	26.5574	0	201.139	0	235.67	69.6917	50.7637	18.2814	16.9516	34.2604	19.4336	82.3043	9.26428	0	17.6607	57.5176	142.083	24.428	5.74044	23.3565	0	1.49617	52.9114	121.717	7.91632	27.5692	166.401	7.45785	31.9905	22.567	0
Q9UGM5	Fetuin-B	FETUB	1713.38	1524.83	0.889957	1.12365	0.42093	0.7532	1457.32	882.448	2710.98	1015.39	1241.36	2227.86	1971.11	1290.8	2112.44	1407.09	1608.29	1773.08	855.577	1234.96	2442.6	675.433	1913.72	626.561	1293.25	1267.04	2456.92	2790.53	2062.48	2124.43	2639.56	2008.63	1045.76	1174.67	1517.58	1005.89	887.2
Q9UK55	Protein Z-dependent protease inhibitor	SERPINA10	19923	19100.6	0.958718	1.04306	0.79784	0.9317	19652.2	6920.75	16431.8	49094.4	15109.6	14965.1	13137.6	10562.4	13845.6	26184.3	18210.5	16632.7	17428.1	32451	21280.4	9032.69	13115.2	29756.2	28578.5	21223.4	28837.3	12372.4	14707	12846.1	20797.4	20178.8	11417.6	20461.4	28711.1	14135.9	24732.6
Q9UMR7	C-type lectin domain family 4 member A	CLEC4A	14287.7	18945.2	1.32598	0.75416	0.48974	0.75797	20036	347.636	13969.7	91131	13654.4	2959.05	2275.98	827.534	21422.4	15148.2	19943.5	41276.5	17357.7	18355.5	11275.9	2708.88	1713.21	46610.7	18818.4	17056.6	34918.3	300.238	13973.6	4693.95	7395.73	9932.52	1106.74	18099.2	22786.8	7840.03	28818.4
Q9Y2H2	Phosphatidylinositide phosphatase SAC2	INPP5F	8704.58	8855.88	1.01738	0.982916	0.91673	0.96673	7389.69	3097.53	10036.9	23841.6	9867.65	5569.07	4809.47	4334.05	6871.89	15070.4	7998.61	8523.81	6887.28	9783.7	9267.99	6153.7	9103.31	10799.2	14311.9	6702.85	13206.6	8450.64	7491.55	8065.26	6032.08	7315.76	5427.54	8577.46	10573.4	8507.58	8496.98

## Sheet: p16+DNA+ vs p16-DNA-
p16+/DNA+ vs p16-/DNA-
Uniprot	Protein name	Gene name	average p16+DNA+	average p16-DNA-	FC p16+DNA+/p16-DNA-	FC p16-DNA-/p16+DNA+	t-test p-value	FDR	20170215_OPSCC_PROTEOMICS_107	20170215_OPSCC_PROTEOMICS_13	20170215_OPSCC_PROTEOMICS_14	20170215_OPSCC_PROTEOMICS_25	20170215_OPSCC_PROTEOMICS_26	20170215_OPSCC_PROTEOMICS_27	20170215_OPSCC_PROTEOMICS_46	20170215_OPSCC_PROTEOMICS_59	20170215_OPSCC_PROTEOMICS_69	20170215_OPSCC_PROTEOMICS_86	20170215_OPSCC_PROTEOMICS_89	20170215_OPSCC_PROTEOMICS_110	20170215_OPSCC_PROTEOMICS_16	20170215_OPSCC_PROTEOMICS_22	20170215_OPSCC_PROTEOMICS_23	20170215_OPSCC_PROTEOMICS_30	20170215_OPSCC_PROTEOMICS_31	20170215_OPSCC_PROTEOMICS_32	20170215_OPSCC_PROTEOMICS_33	20170215_OPSCC_PROTEOMICS_34	20170215_OPSCC_PROTEOMICS_36	20170215_OPSCC_PROTEOMICS_37	20170215_OPSCC_PROTEOMICS_50	20170215_OPSCC_PROTEOMICS_51	20170215_OPSCC_PROTEOMICS_58	20170215_OPSCC_PROTEOMICS_67	20170215_OPSCC_PROTEOMICS_83
									p16+DNA+	p16+DNA+	p16+DNA+	p16+DNA+	p16+DNA+	p16+DNA+	p16+DNA+	p16+DNA+	p16+DNA+	p16+DNA+	p16+DNA+	p16-DNA-	p16-DNA-	p16-DNA-	p16-DNA-	p16-DNA-	p16-DNA-	p16-DNA-	p16-DNA-	p16-DNA-	p16-DNA-	p16-DNA-	p16-DNA-	p16-DNA-	p16-DNA-	p16-DNA-	p16-DNA-
A0A075B6Z2	Protein TRAJ56 (Fragment)	TRAJ56	5876.53	7592.01	0.774041	1.29192	0.056698	0.79123	5453.94	6206.02	4734.14	4305.96	5702.55	5978.82	7296.75	4545.71	6991.88	7781.51	5644.55	7046.12	5715.72	4487.62	13273.9	8193.35	11490.3	12616.6	8603.75	6104.94	6117.12	5761.92	7167.53	5731.38	6188.06	5081.2	7892.58
A0A096LPE2;P35542	Protein SAA2-SAA4	SAA2-SAA4	12593.7	11340.2	1.11053	0.900469	0.20889	0.84398	10468.1	15841	10432.7	11115.2	13973.5	10917.2	13246.5	9583.91	13808.1	17070.4	12074	6944.06	11643.3	6515.53	15981.9	11026.1	13329.4	12364	12945.7	9839.21	13445.7	11446.8	11249.7	12274	11944.8	7626.82	12866.6
A0A0A0MT01	Gelsolin	GSN	4229.52	3229.56	1.30963	0.763577	0.24875	0.84398	2343.34	9561.78	4080.16	2171.23	5909.07	2998.62	4723.49	1755.94	5498.31	5984.57	1498.21	1308.32	3507.86	2423.25	7668.82	6447.04	4002.94	1337.32	3638.9	951.544	2739.94	3782.73	4096.13	1671.09	1602.68	1328.66	5165.81
A0A0B4J2B5	Protein IGHV3OR16-9 (Fragment)	IGHV3OR16-9	1342.45	1217.85	1.10231	0.907189	0.49212	0.89152	3164.32	802.877	1390.48	1128.46	1003.77	1104.49	937.722	952.015	1113.87	1357.93	1810.96	1160.54	1129.27	1440.02	1213.44	885.64	1003.96	998.35	898.895	1167.41	1670.71	1309.53	1080.82	1325.96	1617.39	1254.04	1329.66
A0A1B0GUA9	Uncharacterized protein	C13orf46	5632.24	7108.09	0.79237	1.26204	0.32787	0.8804	4777.48	5151.56	3775.65	3552.95	6942.93	6400.85	4298.84	7521.55	2029.01	5578.98	11924.8	20992.2	2889.06	6478.62	4087.75	5442.07	3956.22	7200.26	7755.87	7211.8	5302.14	6813.21	3879.05	8249.4	10867.5	9745.44	2858.86
A8MWS1;Q8N743	Putative killer cell immunoglobulin-like receptor like protein KIR3DP1	KIR3DP1	37754	34857	1.08311	0.923266	0.69832	0.95639	56323.4	44621.5	16874.5	12038.6	37024.2	51629.5	33883.5	10884.8	51792.3	73520.3	26701.5	34184.2	38127	16568.2	29067.6	62226.2	54079.7	73152.6	50630.5	17133.4	22550.3	30448.9	32464.7	13717.3	15284.5	20919.8	47156.8
B4E1Z4;P00751	cDNA FLJ55673, highly similar to Complement factor B (EC 3.4.21.47)		1.07265e+06	1.12694e+06	0.951828	1.05061	0.44938	0.89152	1.03892e+06	1.18542e+06	954685	1.11833e+06	921937	1.15215e+06	982214	825130	965120	1.15967e+06	1.4956e+06	1.04092e+06	1.06884e+06	919994	1.24906e+06	1.12291e+06	1.1227e+06	1.40905e+06	1.45453e+06	1.05147e+06	1.06099e+06	1.03712e+06	1.32648e+06	871515	1.29652e+06	846297	1.1526e+06
B9A064;P0CG04;P0CG05;P0CG06;A0M8Q6	Immunoglobulin lambda-like polypeptide 5	IGLL5	11652.7	7399.57	1.57478	0.635009	0.16574	0.84398	9256.56	16655.1	12972.4	18891.2	7662.66	3068.26	20985	1111.66	11673.2	20761.2	5142.58	1412.67	29668.4	1381.27	3094.42	4967.63	4243.17	14781.7	1215.85	16246.6	10180	3410.38	2531.52	13896.8	610.82	1446.86	9305.01
O00750	Phosphatidylinositol 4-phosphate 3-kinase C2 domain-containing subunit beta	PIK3C2B	14975.1	15000.2	0.998331	1.00167	0.97767	0.99923	17441.4	16471.1	12196.8	12954.3	14912.6	14796.2	15279	13928.5	14215.6	18648.1	13883	19099.9	11683.8	15144.1	18644.7	14424.3	15086.8	12672.1	16724.2	15581.3	15136.7	13381.6	16996.2	12999.5	14544.6	10198.2	17684.9
O14791	Apolipoprotein L1	APOL1	2341.11	1665.67	1.4055	0.71149	0.18206	0.84398	3257.32	6137.18	3585.74	2072.74	1285.34	1110.09	3204.55	780.776	1618.01	1316.62	1383.8	1420.79	2300.6	2334.62	2823.88	857.405	684.967	687.003	723.07	966.839	1835.52	1006.58	1576.31	2313.4	1820.3	1031.71	4267.8
O15315	DNA repair protein RAD51 homolog 2	RAD51B	9543.92	9339.26	1.02191	0.978555	0.90252	0.99392	15901.3	14568.8	9348.1	6390.3	14177.6	12833.6	4764.22	6290.28	7320.04	7314.43	6074.6	4283.34	11423	6068.59	18093.2	12321.3	12951.7	4890.27	13419.9	8701.98	6937.19	12761.4	11786.3	5180.78	4591.86	3551.18	12466.1
O75145	Liprin-alpha-3	PPFIA3	1271.41	1703.24	0.746465	1.33965	0.059115	0.79123	1061.39	1189.16	843.488	825.772	1324.54	1582.69	1421.47	1455.82	1113.74	1083.78	2083.64	2561.74	674.628	1086.61	1708	1809.83	3356.45	2505.99	1958.8	1339.45	1317.31	1852.88	1346.38	1589.08	1593.96	1350.01	1200.69
O75636	Ficolin-3	FCN3	3004.61	3428.49	0.876365	1.14108	0.24576	0.84398	3468.42	4121.36	2211.61	2261.55	2886.52	3785.81	3001.29	1995.42	4415.83	3218.5	1684.38	2775.4	4184.48	2166.82	4478.7	4993.48	4495.61	3763.65	3226.99	3295.21	2415.86	3361.18	4474.36	2059.77	2350.21	3559.21	3254.91
O75882	Attractin	ATRN	4487.98	4041.92	1.11036	0.900611	0.57845	0.9234	7305.77	5142.43	7118.54	3408.36	3723.6	4626.07	4889.42	2112.4	4246.97	4701.13	2093.08	973.064	5293.92	2708.54	8477.18	3184.26	4390.39	3023.01	4471.83	2914.96	4808.11	5005.18	7423.04	2285.29	2215.53	725.794	6770.66
O94887	FERM, RhoGEF and pleckstrin domain-containing protein 2	FARP2	1537.72	1362.59	1.12852	0.886116	0.31397	0.8804	1534.17	1028.9	1224.04	1841.32	1563.34	1553.65	2314.86	1339.16	1598.09	1840.53	1076.83	663.742	1567.78	612.396	1292.48	1509.96	1962.17	2329.41	1301.86	857.892	1705.05	1118.62	1699.73	1019.13	1399.35	1028.8	1733.14
O95164	Ubiquitin-like protein 3	UBL3	3534.35	3211.91	1.10039	0.908769	0.74837	0.96203	4626.77	1014.09	4635.18	4919.11	202.163	2269.34	7072.56	986.355	6958.84	4331	1862.46	301.262	2633.4	1729.27	8255.21	3545.15	2603.48	1064.35	2026.39	2349.78	6515.26	1948.17	3892.53	1782.29	1263.82	1982.76	9497.4
O95445	Apolipoprotein M	APOM	28278.6	27323.5	1.03496	0.966225	0.758	0.96203	32916.9	32278.7	27207.4	27607.2	24856.9	25444.4	36195.3	17948.4	30994.7	35198.3	20416.4	16442.1	26635.1	31040.5	48385.6	25779.2	34784.9	30088.3	22271.1	23622.8	35467.5	22550.5	22327.7	19250.3	21581.5	16420	40528.5
P00450	Ceruloplasmin	CP	2.57865e+06	2.99659e+06	0.860527	1.16208	0.1228	0.84398	2.40716e+06	2.67669e+06	2.39486e+06	2.6589e+06	2.58116e+06	2.7556e+06	3.01641e+06	2.02905e+06	2.35782e+06	2.61255e+06	2.8749e+06	2.47e+06	3.09242e+06	1.80123e+06	4.0408e+06	3.48686e+06	3.38712e+06	4.52946e+06	4.64556e+06	2.39965e+06	2.72572e+06	2.73127e+06	2.95675e+06	2.06856e+06	2.71049e+06	2.2184e+06	2.68114e+06
P00734	Prothrombin	F2	437583	437860	0.999367	1.00063	0.99351	0.99923	471468	511132	363599	383327	515850	440577	510368	314483	377226	471549	453838	413165	415349	360496	452109	549149	624973	523674	587609	340310	371143	428592	377869	323516	463614	292495	481702
P00736	Complement C1r subcomponent	C1R	118605	125468	0.945303	1.05786	0.34969	0.8804	95871.7	141327	110756	106364	109672	126349	138138	90831.1	126858	135229	123264	129151	111105	137976	146246	145905	157197	141831	145321	91362.8	112622	117741	132446	108241	118660	98696.8	112988
P00739	Haptoglobin-related protein	HPR	22416.4	27192.6	0.824357	1.21307	0.24111	0.84398	22434	31004.7	38607.2	19851.6	15064.2	19084.6	20388.4	13541.5	25696	22761.7	18146.8	41760.2	27958.1	16802	20489.4	29999.9	18094.9	17792.8	28870.4	23890.7	18540	20873.9	21109.7	18575.5	46021.3	26783.2	57519.7
P00740	Coagulation factor IX	F9	10942.8	14493.3	0.75503	1.32445	0.18077	0.84398	9651.47	9702.49	12425	14190.3	7318.67	7114.64	10558.5	6825.59	12025.8	15304.9	15253.9	9507.75	41913.5	9574.17	10298.5	12595.4	11210.3	18896.4	8266.29	14161	13929.4	6695.33	13535.3	16343.4	14105.6	11858.9	19001.1
P00742	Coagulation factor X	F10	44051.3	36105.3	1.22008	0.819618	0.23761	0.84398	62474.7	35484.7	56589.2	44487.1	22817.3	37190.2	58026	27082.2	59725.7	45586.4	35101.2	24182	30716.7	34255.5	71986.2	29496.6	20386	13407.8	26022.5	29525.3	57081.1	38277.1	45716.5	23644.4	25054.6	28637	79295.3
P00746	Complement factor D	CFD	2946.45	3726.09	0.790762	1.2646	0.054946	0.79123	4277.54	2357.09	2838.51	2762.37	4662.37	2792.65	2037.81	3520.3	2395.26	2390.99	2376.06	4181.81	3393.71	3332.34	3702.46	4804.99	4095.05	4637.7	4792.64	3052.75	4043.88	5553.34	4543.29	1613.28	2925.28	1899.85	3045.11
P00747;Q02325;Q15195	Plasminogen	PLG	790352	657570	1.20193	0.831996	0.058396	0.79123	940336	952417	735769	850286	729238	803321	851296	517781	770065	834461	708904	558160	756794	517144	746386	422170	606142	340874	866041	797010	704507	694123	776228	543909	703170	378289	1.11018e+06
P00748	Coagulation factor XII	F12	27.5424	23.336	1.18025	0.847277	0.52795	0.90461	14.225	16.2178	56.117	33.6271	71.4079	20.7273	16.041	6.95347	35.5245	21.9819	10.1432	0	27.3989	20.7864	21.1036	20.8512	39.113	47.9104	39.1742	10.1016	30.1101	34.1307	21.3647	6.01392	10.5539	7.1549	37.609
P01008	Antithrombin-III	SERPINC1	435061	380965	1.142	0.87566	0.27648	0.84398	521697	405909	401927	309676	442726	508017	651400	362938	464819	372640	343920	265612	424824	298525	334720	751834	596081	469748	419415	288940	373996	240762	359898	265443	311945	239119	454582
P01011	Alpha-1-antichymotrypsin	SERPINA3	635866	692697	0.917958	1.08938	0.58936	0.93226	715853	640182	542345	616203	584203	614430	647453	448773	406404	872986	905696	851079	394774	379255	512868	636900	722216	1.77082e+06	787241	617430	632913	498709	698314	549612	618428	832488	580095
P01019	Angiotensinogen	AGT	234799	259006	0.906537	1.1031	0.50412	0.89152	307149	227249	202388	269908	239705	341318	345430	153514	154197	173017	168909	178094	188000	143164	374606	402302	355977	393841	329920	142237	214955	279972	288229	141228	213600	124691	373284
P01024;P61289	Complement C3	C3	8.5839e+06	8.12999e+06	1.05583	0.947121	0.70453	0.95639	1.37151e+07	1.09295e+07	5.84411e+06	6.00441e+06	9.49599e+06	1.01287e+07	8.71803e+06	4.43375e+06	8.37362e+06	1.06022e+07	6.17736e+06	5.57289e+06	7.97508e+06	3.49192e+06	8.30511e+06	9.55122e+06	1.01474e+07	1.20364e+07	1.34241e+07	4.47325e+06	6.97679e+06	1.05246e+07	1.14849e+07	4.88001e+06	6.01332e+06	3.93204e+06	1.12908e+07
P01031	Complement C5	C5	254643	241983	1.05232	0.950283	0.4784	0.89152	301498	307343	250529	246740	255976	277439	266303	175759	259426	245167	214898	260667	206394	190981	231326	293257	336952	266590	318756	200372	205143	223936	269364	172451	228683	183401	283460
P01034	Cystatin-C	CST3	7849.71	7610.83	1.03139	0.969568	0.74188	0.96203	10119.1	11833.6	7038.69	5068.16	6903.32	7564.37	7020.3	5871.83	9177.68	9072.93	6676.81	7751.23	7058.82	8023.05	10864.4	7633.9	8422.78	6097.54	5132.61	7474.83	8461.55	7109.72	9071.85	4914.63	6569.03	6288.12	10899.2
P01042	Kininogen-1	KNG1	775253	772581	1.00346	0.996553	0.96378	0.99923	1.01601e+06	786247	671238	735216	791903	717224	827391	612233	769786	806549	793990	763094	659236	728386	918147	878356	924802	605198	924657	795161	818266	700331	921315	529049	651643	438106	1.10555e+06
P01591	Immunoglobulin J chain	JCHAIN	133.223	133.194	1.00022	0.999783	0.99923	0.99923	97.4534	141.945	141.434	106.724	247.541	117.808	83.0815	52.7624	206.27	225.346	45.0828	1.03867	149.439	108.316	352.6	137.635	213.292	158.223	212.356	56.5791	155.58	102.372	122.763	96.5657	77.313	59.5812	127.444
P01834	Ig kappa chain C region	IGKC	152629	150374	1.015	0.98522	0.94364	0.99923	159880	178361	130591	164364	136985	130329	190726	56841.8	156618	271307	102920	89972.7	311690	38513.8	94653.4	137150	270454	386372	94899.2	173531	130254	116317	101839	148748	84699.6	73564.8	153316
P02649	Apolipoprotein E	APOE	168848	162518	1.03895	0.962509	0.75442	0.96203	139013	236432	187218	168568	144220	134063	213044	102382	191411	196576	144405	94803.5	151111	120334	228631	253907	208202	141476	181594	110856	118263	178376	199223	118052	142628	80683.1	272150
P02654	Apolipoprotein C-I	APOC1	48099.3	41643.7	1.15502	0.865786	0.37708	0.88509	49787.4	59211.7	49813.5	55978.4	24343	26179.7	61727.7	25121.2	73447.7	66911.8	36570.3	26725.3	42172	43464.2	75102.4	29292.4	29887.3	29115.9	34347.1	21904.4	65466.2	42306.9	41929.8	42563.9	31377.5	23433.3	87210.8
P02655	Apolipoprotein C-II	APOC2	18856	18194.3	1.03637	0.964909	0.87785	0.97819	11500.1	37980.2	22486.6	34724.9	28828.3	10741.7	16954	7268.85	14137.6	13029	9764.82	7437.13	22530	43554.3	31595.8	13209.3	14539.4	4617.6	16264	8464.58	19963.5	16869.5	16638.4	21444.1	13162.8	4577.35	36241.4
P02656	Apolipoprotein C-III	APOC3	181421	155666	1.16545	0.858037	0.35647	0.8804	213331	230324	206756	236630	219672	113897	180410	107817	215888	181857	89047.3	112138	130260	138240	163557	166846	162357	84028.3	150830	94302.3	197358	146087	172094	142566	144736	62765.5	422485
P02741	C-reactive protein	CRP	4914.72	15267.2	0.321914	3.10642	0.3815	0.88509	1971.12	4879.55	3504.9	5057.41	9620.68	7379.97	2138.64	3907.41	3656.99	5881.75	6063.46	7432.67	5574	4143.54	3016.93	3488.64	12772.1	158258	6079.16	3420.7	3085.46	3962.59	5389.43	2455.54	10653.1	10702	3840.93
P02743	Serum amyloid P-component	APCS	121990	95871.5	1.27244	0.785894	0.25666	0.84398	188964	158169	58690.5	84264.2	158954	165572	105860	41974.7	174420	160531	44493.6	38777.5	79663.3	35834.8	54206	139728	203609	113833	175962	40586.4	108578	95843.5	143146	37222	51864	33819.3	181270
P02745	Complement C1q subcomponent subunit A	C1QA	6468.53	5751.93	1.12458	0.889218	0.45951	0.89152	4503.34	5960.18	8315.49	6929.13	11067.3	7170.5	8305.27	4683.12	6718.33	2937.5	4563.6	4559.98	6066.68	3209.51	6964.43	11943.7	7296.06	7359.24	5569.5	3235.01	4064.24	9704.33	6770.98	4208.41	3346.87	2805.14	4926.78
P02746	Complement C1q subcomponent subunit B	C1QB	12848.4	11387	1.12834	0.886257	0.30804	0.87866	13560	16614.3	14330.7	12151.2	9395.65	10583	16685.9	9996.77	14940.1	15461.5	7613.46	7629.35	12310.6	6571.62	17030.6	20200.6	12587.2	9322.54	13492	9082.18	11099.1	10135	13274.4	9708.19	10020.7	4971.37	14756.5
P02747	Complement C1q subcomponent subunit C	C1QC	17414.8	14762.8	1.17964	0.847717	0.24111	0.84398	17565.5	23570.9	15577.7	15482.3	22218.1	21549.5	21876	11512.1	15922.4	14674	11614.5	7030.21	16739.6	4264.19	21265.6	27741.3	19945.7	10358.2	21116.6	12518.7	11986.8	17327.6	16228.3	11546.6	13112	5595.91	19428.1
P02748	Complement component C9	C9	243239	257228	0.945614	1.05751	0.63616	0.9509	222957	139924	237178	228981	215445	253549	191959	243199	237224	286606	418604	356076	216760	151133	168689	311990	270944	339777	379722	328923	244091	184910	240690	176591	335302	264931	145124
P02749	Beta-2-glycoprotein 1	APOH	1.21522e+06	1.1943e+06	1.01752	0.982781	0.86612	0.97819	1.8336e+06	1.20584e+06	1.15448e+06	1.13947e+06	1.16925e+06	1.31811e+06	1.3952e+06	1.16626e+06	639720	1.19326e+06	1.15228e+06	1.24432e+06	1.01524e+06	783600	1.46253e+06	1.45407e+06	1.37058e+06	644564	1.59839e+06	1.13027e+06	1.33883e+06	1.4629e+06	1.20584e+06	842647	999981	742552	1.81247e+06
P02750	Leucine-rich alpha-2-glycoprotein	LRG1	297268	399506	0.744091	1.34392	0.15503	0.84398	238860	232458	281755	272375	191744	276504	271283	347719	281078	311471	564704	694026	271776	414816	240090	281421	249807	1.00178e+06	291499	572098	373668	206844	222474	278522	498165	528375	266728
P02753	Retinol-binding protein 4	RBP4	173124	161529	1.07178	0.933026	0.60502	0.93994	167947	213444	166968	188730	204509	182635	195890	140181	194686	161107	88268.4	119419	107720	146017	107792	213954	241130	122093	271927	121637	181065	181095	229141	86420.1	116245	64394.5	274418
P02760	Protein AMBP	AMBP	440868	442211	0.996965	1.00304	0.96488	0.99923	570598	493907	438764	426215	427831	444624	532750	324082	349152	437016	404615	460951	429878	363209	520507	513970	553433	403037	594713	388237	395273	424689	454277	320145	446448	308798	497808
P02765	Alpha-2-HS-glycoprotein	AHSG	1.18204e+06	1.21907e+06	0.969624	1.03133	0.80685	0.97819	1.7977e+06	1.66405e+06	1.02775e+06	1.04454e+06	1.2847e+06	1.37048e+06	1.11952e+06	804113	923484	943376	1.02276e+06	922015	1.46783e+06	938098	2.06973e+06	1.07157e+06	1.59006e+06	644265	1.70667e+06	1.01426e+06	1.2376e+06	1.53893e+06	1.68286e+06	811035	878943	638997	1.29231e+06
P02766	Transthyretin	TTR	645329	662590	0.97395	1.02675	0.87015	0.97819	930801	909692	549584	413903	659254	717353	482613	451019	862865	707278	414261	451874	448512	301116	486519	791039	932447	524702	1.26441e+06	769589	580455	866339	645068	379765	497173	359497	1.30293e+06
P02768	Serum albumin	ALB	2.62037e+06	1.8456e+06	1.41979	0.704329	0.11808	0.84398	2.75259e+06	3.42998e+06	2.56849e+06	3.37078e+06	1.64922e+06	1.1233e+06	4.48042e+06	599058	3.10905e+06	4.19261e+06	1.54857e+06	877601	4.70836e+06	622577	1.32477e+06	1.76608e+06	1.42395e+06	3.46634e+06	842786	3.21362e+06	2.12487e+06	1.21487e+06	1.14523e+06	2.8411e+06	588906	867829	2.50074e+06
P02774	Vitamin D-binding protein	GC	2.4741e+06	2.45948e+06	1.00594	0.994091	0.92865	0.99744	3.1344e+06	2.84426e+06	2.28524e+06	2.29362e+06	2.14281e+06	2.50352e+06	2.87855e+06	1.93347e+06	2.17714e+06	2.1609e+06	2.8612e+06	2.62418e+06	2.29638e+06	2.12042e+06	2.63319e+06	2.82415e+06	2.6863e+06	2.76153e+06	3.49166e+06	2.24077e+06	2.17899e+06	2.47207e+06	2.26519e+06	1.69236e+06	2.34836e+06	1.91804e+06	2.79814e+06
P02775	Platelet basic protein	PPBP	93387.4	107763	0.866601	1.15393	0.21963	0.84398	123525	97585.8	83907.7	74968.5	86341.8	109035	91690.9	71433.1	59367.7	125006	104399	139957	74244.9	84238.5	133980	122897	148105	190913	107090	97427.5	108370	68422.7	77570.8	93001.5	115055	66652.4	96280.3
P02790;P08910;P41247;Q969G2;Q9NZ08;Q9ULC5;Q8N987	Hemopexin	HPX	3.87253e+06	3.83218e+06	1.01053	0.98958	0.87781	0.97819	5.24454e+06	4.05663e+06	3.72029e+06	3.55817e+06	2.85088e+06	4.11634e+06	4.08543e+06	3.20117e+06	3.23292e+06	4.4847e+06	4.04678e+06	5.40441e+06	3.08335e+06	3.12141e+06	4.1085e+06	4.20882e+06	3.56997e+06	4.62659e+06	4.23967e+06	3.12286e+06	4.21331e+06	4.02857e+06	3.82909e+06	2.97106e+06	3.80737e+06	3.12885e+06	3.85106e+06
P03952	Plasma kallikrein	KLKB1	177396	174074	1.01908	0.981273	0.77385	0.96203	231213	199687	165469	167062	170918	169374	197386	135067	164670	170316	180195	189272	134672	167531	155460	171544	207677	261134	159182	157510	184846	161311	166846	150490	164034	139626	214047
P03986	T-cell receptor gamma-2 chain C region	TRGC2	776.717	831.172	0.934484	1.07011	0.76498	0.96203	162.03	1256.05	862.063	503.484	252.39	85.0017	883.268	586.005	1330.02	2015.79	607.785	633.479	761.418	416.882	1544.22	902.554	495.26	537.052	1308.79	400.14	762.463	1094.08	1409.12	862.682	695.381	470.207	1005.02
P04003	C4b-binding protein alpha chain	C4BPA	347788	307311	1.13171	0.883617	0.10713	0.84398	424977	403754	313783	328882	292492	264050	386828	264913	366919	372970	406100	415679	281593	328576	181831	271077	275208	262667	316812	310198	280919	246951	420175	314108	389950	260122	361115
P04004	Vitronectin	VTN	492399	496788	0.991165	1.00891	0.92101	0.99538	601673	541177	430268	420750	482005	502956	565877	352678	443204	505118	570681	491870	449400	374345	540798	576438	793042	624087	490351	381307	451228	466190	504290	319860	426927	340161	718310
P04070	Vitamin K-dependent protein C	PROC	861.247	798.72	1.07828	0.9274	0.51989	0.90461	922.165	582.54	705.275	861.896	1250.58	988.922	1160.79	938.117	788.143	647.058	628.228	548.643	924.18	1162.46	604.502	962.635	698.545	271.711	965.279	735.05	1143.79	978.109	1147.45	809.624	782.623	524.544	520.371
P04083	Annexin A1	ANXA1	136138	132370	1.02847	0.972321	0.91016	0.99538	181739	155064	150414	130955	40852.2	75980.3	121152	121567	115623	163701	240472	399479	87305	154157	61326	66192.8	17154.2	52864	36307.5	249718	139712	66431.2	91131.9	130596	165274	263339	136934
P04196	Histidine-rich glycoprotein	HRG	228542	248215	0.920743	1.08608	0.48781	0.89152	254532	218063	165004	231907	259120	223517	376936	163530	206356	203238	211758	192152	224673	129476	366207	333123	313445	207980	255455	373709	189445	252760	259546	173016	186401	157299	356751
P04217	Alpha-1B-glycoprotein	A1BG	995867	1.04824e+06	0.950034	1.05259	0.47244	0.89152	1.25839e+06	1.03726e+06	881809	888911	819497	1.13308e+06	1.08163e+06	841250	905525	950471	1.15671e+06	1.17711e+06	907230	1.0572e+06	1.51831e+06	1.01927e+06	1.18562e+06	1.17311e+06	1.27916e+06	947677	960224	868667	1.0374e+06	680438	940465	808340	1.21169e+06
P04259;P02538;P48668	Keratin, type II cytoskeletal 6B	KRT6B	38.825	38.5619	1.00682	0.993222	0.9855	0.99923	115.161	13.7615	40.091	20.2224	26.9722	12.6029	22.6213	19.2556	75.7648	64.9237	15.6989	25.9821	9.97904	8.07836	65.471	34.7312	155.394	13.9978	7.94617	31.688	62.4586	24.896	37.7448	9.65695	18.3334	22.229	88.4036
P04264	Keratin, type II cytoskeletal 1	KRT1	25954.9	23044	1.12632	0.887846	0.63817	0.9509	87551	19154.4	17580.6	20705.6	15599	18513.1	21345.4	13609	28783.7	21623.9	21038.7	21691.7	20081.4	15136	17395.6	21909.5	38498.8	53518.9	37701.1	19587.2	14806.1	23652	16697.5	16450.3	17245.2	14647.1	19685.1
P04278	Sex hormone-binding globulin	SHBG	6580.4	8440.51	0.779622	1.28267	0.13581	0.84398	5132.08	7006.3	7442.35	7392.39	2732.16	3598.69	10207.2	6032.15	5562.24	7656.28	9622.62	9221.15	7959.97	12433.1	12286.4	4969.04	5445.62	9400.59	6199.22	7948.24	9402.96	3941.64	4278.37	17348.9	10278.8	6367.49	7566.7
P05090	Apolipoprotein D	APOD	97554.8	83804.5	1.16408	0.85905	0.069139	0.84398	114387	102996	73651.6	92577.5	85710.1	92114.4	104839	76675.3	118958	118996	92199.1	72314.6	64372.9	102549	83294.1	124972	105522	56997.2	76188	69024.5	89116	104832	99363.9	66041.9	70698.2	58644.7	96940.8
P05155	Plasma protease C1 inhibitor	SERPING1	946506	1.00098e+06	0.945578	1.05755	0.48759	0.89152	1.09837e+06	914565	822622	911624	865887	978592	1.0533e+06	693244	947077	1.11516e+06	1.01112e+06	912371	835720	809499	1.20388e+06	1.17957e+06	1.13498e+06	1.3119e+06	1.32761e+06	805996	1.00463e+06	915261	1.23842e+06	675657	870040	575351	1.21483e+06
P05156	Complement factor I	CFI	227805	241949	0.941542	1.06209	0.35635	0.8804	247547	260944	213833	201031	215064	248886	204986	186433	213033	218814	295289	260994	194001	227570	209628	233613	254398	333570	319139	235700	190231	230795	283713	200227	264356	205998	227257
P05452	Tetranectin	CLEC3B	56793.8	57496.5	0.987778	1.01237	0.86688	0.97819	59760.9	53892.3	52299.8	53467.4	61839.1	65360.7	65153.7	47385.4	59219.6	49843.3	56509	47231.4	57643.6	37064.3	68301.3	77299.5	68987.5	71365.9	78790.4	48944.3	54123.9	62328.7	59227.9	41308.1	47227.3	45211.6	54887.8
P05543	Thyroxine-binding globulin	SERPINA7	32659.8	37116.9	0.879919	1.13647	0.28896	0.8522	39221.4	36879.2	27542.1	23013.7	33156.9	43088.9	46297.6	17150.4	29923	32714.9	30270.4	32326.4	34473.7	14564.9	49613.6	58311.9	50781.2	40134.1	51746.1	37025.7	35700.5	36382.3	41596.7	23362.8	27797.5	23855.1	36197.3
P05546	Heparin cofactor 2	SERPIND1	294777	288861	1.02048	0.97993	0.83997	0.97819	378285	346690	283771	268790	291952	337391	341563	181670	304297	290938	217200	204533	277852	173922	299460	396806	377037	344942	386747	254336	289449	279624	328013	186766	234191	162494	425602
P06276	Cholinesterase	BCHE	2845.47	2618	1.08688	0.920061	0.4784	0.89152	2335.85	4056.61	3097.22	2615.49	3279.33	2067.39	2675.27	2473.87	3551.65	2942.42	2205.05	1947.98	2348.22	1350.69	4425.73	2504.36	3209.62	1073.76	4024.9	3119.04	2613.52	3110.67	2208.6	2531.76	2532.87	1521.87	3364.48
P06396	Gelsolin	GSN	144.57	130.044	1.1117	0.899521	0.78706	0.97126	307.164	35.7996	141.253	192.154	54.5103	46.4137	256.771	29.9932	385.882	134.867	5.46169	0	486.468	34.4553	348.958	277.27	89.7031	0.28124	166.331	9.71884	118.416	104.024	168.358	47.6979	13.6591	10.3638	204.996
P06681	Complement C2	C2	8207	9062.4	0.905611	1.10423	0.56308	0.92219	7772.26	10527.3	8160.81	7933.13	9383.64	9871.68	9470.69	4605.26	7776.54	6757.49	8018.27	2049.65	9710.45	3046.01	14143.3	13503.1	16093.1	16463.7	13320.1	6729.57	6973.56	8892	9844.34	4035.93	6888.79	3938.05	9366.78
P06727	Apolipoprotein A-IV	APOA4	592224	545057	1.08654	0.920355	0.50643	0.89152	708319	487445	585653	532234	752843	795914	699684	613570	536147	448821	353836	336658	687015	386914	708309	819347	666651	406210	777436	345859	785693	644087	775484	333702	326863	288356	432323
P07225	Vitamin K-dependent protein S	PROS1	69295	67154.5	1.03187	0.96911	0.61284	0.94367	79388.4	72620.6	60421.8	73205	56919.3	57419.9	84214.1	57459.9	71144	77342.9	72109.5	65538.2	64773.3	53472.4	75353.9	62497.3	74059.4	62379.6	73244	68301	64488.1	66802.6	84833.9	59704.8	66403.1	42508.7	90112.1
P07316	Gamma-crystallin B	CRYGB	773.462	270.897	2.85519	0.350239	0.017824	0.77535	413.126	1971.3	290.252	277.473	2408.17	1121.89	277.341	466.643	814.872	422.277	44.7306	0	639.633	265.618	278.928	306.145	240.58	215.947	469.72	104.846	193.515	553.289	109.394	275.62	131.469	0	549.644
P07357	Complement component C8 alpha chain	C8A	101831	106001	0.960666	1.04094	0.50682	0.89152	111503	113867	100521	92833.6	100698	104208	109102	77403.5	97001.2	107816	105192	96680.1	111276	82843.2	131974	109018	125216	110576	146775	102813	96242.5	111318	114110	83178.2	95852.4	74684.8	103456
P07358	Complement component C8 beta chain	C8B	79590.8	75940.2	1.04807	0.954134	0.34348	0.8804	82922.1	95281.4	74396.7	75436.4	80617.3	77420.7	82682.3	65260.7	77965.2	80914.1	82601.4	69992.3	74871.7	64317.2	76501.9	69851	82647.4	83003.6	101549	81543	77966.7	65162	75162.3	75948.3	80735.4	51631.7	84160
P07360	Complement component C8 gamma chain	C8G	83469.4	87475.8	0.9542	1.048	0.53208	0.90461	86090	77869	87084.5	91138.7	76272.3	80806.8	92721.5	64011.4	87855.6	89430.7	84883.3	72376.6	94925.4	58871.2	92625.6	99607.6	120942	98582.5	129866	86756.2	84717.1	81643.6	89787.7	59658.8	78950.3	62663.9	87638.8
P07996	Thrombospondin-1	THBS1	30635.6	32745.4	0.935569	1.06887	0.61963	0.94575	30603.7	39167.5	39652.2	19813.8	34487.6	39556.5	29920.4	19099	16521.5	31375.2	36794.2	17013	44898.5	22479.2	49626.3	43025.8	44036.1	57074.4	32202.5	22780.3	31883.5	26268.5	24425	21689	25573.9	22465.5	38485.2
P08185	Corticosteroid-binding globulin	SERPINA6	71810.8	74987.4	0.957638	1.04424	0.70905	0.95639	73234.7	66072.2	75254.6	73075.5	64070.6	62722.7	120031	42036.2	79233.7	62653.2	71534.2	47876.8	90244.8	40665.6	101162	92836.5	102347	108152	79489.7	66353.6	65049.1	63151.7	77216.3	50913.9	58366	48049.9	107923
P08294	Extracellular superoxide dismutase [Cu-Zn]	SOD3	192.393	240.6	0.79964	1.25056	0.65673	0.95226	206.862	148.957	145.877	143.907	271.052	366.066	287.51	79.3292	217.162	217.948	31.6561	0	170.887	62.7628	176.662	303.849	1426.55	550.588	102.41	65.129	178.349	106.74	118.062	53.4991	105.181	84.9479	343.98
P08571	Monocyte differentiation antigen CD14	CD14	2303.88	2853.87	0.807283	1.23872	0.17876	0.84398	2079.63	2649.52	2221.94	2402.14	650.895	3999.4	2376.78	2254.23	2701.54	2470.87	1535.75	2156.16	2391.65	3468.45	3702.9	3971.85	3861.54	5345.1	3564.61	2065.87	2027.29	2832.18	3164.79	872.498	1688.01	1551.5	2997.51
P08603;Q02985	Complement factor H	CFH	462319	392954	1.17652	0.849962	0.045905	0.79123	583891	577545	437695	417797	455940	425676	374099	343112	427103	477722	564932	425442	357618	293603	226388	523201	318300	375322	393501	445094	335489	338344	442350	464846	465265	335511	546986
P08697	Alpha-2-antiplasmin	SERPINF2	139242	121434	1.14665	0.872108	0.11186	0.84398	167471	152724	141828	111717	136784	128857	217861	93161.6	117077	118944	145235	114910	97746.8	114148	152051	127172	148606	157560	114217	122251	120184	113897	113866	90766.2	112581	82316.4	160667
P08779	Keratin, type I cytoskeletal 16	KRT16	298539	381118	0.783324	1.27661	0.40144	0.89152	186241	241598	228067	402840	196225	168271	163769	287677	240401	305025	863816	747020	174469	735583	73970.2	136325	92697.3	745566	94832	581335	352018	133584	179347	686404	731121	358663	274961
P09172	Dopamine beta-hydroxylase	DBH	186.187	413.782	0.449964	2.2224	0.35942	0.8804	111.284	217.629	123.687	176.74	437.702	309.733	145.886	134.733	291.044	26.9545	72.6641	0	155.449	20.7675	604.161	115.769	134.042	3328.67	61.5005	142.774	235.364	335.673	413.088	99.4955	179.977	569.754	224.021
P09871	Complement C1s subcomponent	C1S	116658	125382	0.930419	1.07478	0.3643	0.8804	127241	139357	100622	93952.7	125156	124064	119629	95384.7	107860	118882	131092	136057	106487	99675.2	119209	140946	184881	190884	144136	97090	104428	117608	129912	101827	115909	100770	116298
P0C0L4	Complement C4-A	C4A	17890.2	12095.3	1.4791	0.676085	0.091689	0.84398	16925	25084.5	9887.84	19051.1	11180.8	17144.4	20532.3	6340.72	38320.4	17880.3	14444.4	4908.26	15525.9	4765.86	8080.93	21267.3	18330.9	11101.6	20475.1	8008.3	7652.47	10512.9	8057.7	6128.61	7904.58	5045.18	35758.7
P0C0L5	Complement C4-B	C4B	34050.7	42998.5	0.791904	1.26278	0.33422	0.8804	61421.8	53023.9	17843.4	43272.8	25285.5	43381.4	24966.4	1182.16	42335.8	45781.1	16063.3	39936.3	48782.1	21899.3	29751.9	36777.7	76392.4	17599.2	32885.2	2093.33	61380.1	39013.3	89033.2	44470	50146.1	8230.92	89585.2
P0DJI8	Serum amyloid A-1 protein	SAA1	30646.6	49894.2	0.614232	1.62805	0.28583	0.8522	35321.3	25684.6	25718.4	26905.3	28055.5	30432.4	27734.9	28996	31864.4	39289.9	37110.4	34801	23373.6	25744.4	27338.4	30530.2	41792.6	256099	32066	31228.9	29724.9	26123.1	30646.5	28087.2	44382.8	102581	33788.1
P0DJI9	Serum amyloid A-2 protein	SAA2	348.755	2254.47	0.154695	6.46434	0.21737	0.84398	74.6154	272.217	201.865	190.238	598.995	526.091	103.522	347.605	242.951	460.373	817.831	856.961	293.986	277.604	346.891	388.695	2402.69	9846.65	226.993	209.712	338.282	233.356	298.369	294.194	1114.3	18564.4	378.4
P10643	Complement component C7	C7	142029	201600	0.704511	1.41942	0.00091131	0.079284	156005	105529	148909	142484	98532.6	176167	169259	133826	143562	103708	184338	237348	143254	189768	245518	234661	305902	262537	193340	214711	182626	165396	205398	140950	182158	176073	145951
P10909	Clusterin	CLU	226071	205066	1.10243	0.907085	0.3047	0.87866	188749	247898	192170	194417	291246	261371	281113	144798	257902	213341	213779	204895	206974	194759	199537	292820	321711	197103	168635	143213	207938	167797	285852	143012	191585	128250	226977
P13645	Keratin, type I cytoskeletal 10	KRT10	10867.5	10883.2	0.998557	1.00144	0.99262	0.99923	12844.3	11296.6	10379.3	9608.98	10685.4	10046.2	8999.66	7823.67	21035.1	8564.34	8258.77	6153.15	9850.36	8453.63	12969.3	14315.1	23444.3	16220.9	15440.4	7279.83	7511.3	11439.5	10903.5	6321.48	7229.1	7467.62	9131.52
P13671	Complement component C6	C6	99510.5	97750	1.01801	0.982309	0.8299	0.97819	107883	109114	73670.4	88805.5	97492.6	111161	110994	75629.5	101399	104431	114034	70276.8	107303	62002.1	107314	113160	107021	158487	125682	93060.7	84200.8	101277	93135.6	80246	97878.4	64043.5	98913.2
P15169	Carboxypeptidase N catalytic chain	CPN1	6752.36	7977.73	0.846402	1.18147	0.16014	0.84398	5685.74	6837.69	6568.92	7078.88	7398.66	6861.32	6050.23	7218.94	5301.17	6543.64	8730.79	7732.29	6531.44	5842.91	5511.3	9554.84	12401.4	13575.5	12102.7	9477.19	4577.71	5983.06	7160.21	6801.5	7634.81	6346.28	6410.55
P15428	15-hydroxyprostaglandin dehydrogenase [NAD(+)]	HPGD	5965.72	6885.74	0.866387	1.15422	0.25997	0.84398	9837.92	5140.4	5039.92	5073.44	6037.59	6451.05	5977.43	5206.34	5179.76	6371.89	5307.17	6488.76	5085.59	5407.39	5670.69	8219.38	11903.6	13209.9	6356.22	5663.87	5661.25	5522.48	5402.28	6540.97	7306.41	6478.21	5254.88
P17936	Insulin-like growth factor-binding protein 3	IGFBP3	812.741	498.221	1.63128	0.613014	0.022556	0.78494	1008.36	824.167	773.304	497.086	1211.49	722.881	940.853	355.921	1273.52	1121.33	211.233	118.618	875.423	362.562	451.528	873.89	359.115	148.856	506.625	195.209	477.439	350.355	571.464	345.794	266.87	745.251	1322.54
P19105	Myosin regulatory light chain 12A	MYL12A	31686.5	36029.8	0.879451	1.13707	0.16824	0.84398	37898.5	41314.5	29591.6	24704.9	30241.5	38232.7	36230.7	19334.8	23569.8	35303.1	32129.2	28056.7	24417	27827.8	41747.8	37434.9	39986	51533.1	29975.1	23877.4	28895.2	39421.8	41751.6	44153.6	47840	35297.5	34261.7
P19652	Alpha-1-acid glycoprotein 2	ORM2	21902.6	22124.7	0.989963	1.01014	0.96453	0.99923	28424.7	18429.7	15122.2	20727.6	15960.1	16431.5	25938	18078.6	15625	40726.2	25464.9	21959.8	12451.2	20540.8	17815.2	11730.7	8905.96	10818.8	10330.2	18872.2	27230.2	11623.4	13202.3	35226.6	66441.6	26441.4	40404.3
P19823	Inter-alpha-trypsin inhibitor heavy chain H2	ITIH2	1.14289e+06	1.02353e+06	1.11662	0.895561	0.23938	0.84398	1.588e+06	1.30701e+06	1.11414e+06	1.0229e+06	1.1861e+06	1.20058e+06	1.42795e+06	802950	916912	1.11709e+06	888151	901676	964197	738148	1.33397e+06	1.33093e+06	1.48859e+06	743639	1.47994e+06	846137	887843	1.08727e+06	1.03377e+06	773575	886354	720494	1.15991e+06
P19827	Inter-alpha-trypsin inhibitor heavy chain H1	ITIH1	549862	478140	1.15	0.869563	0.14889	0.84398	765972	576683	572928	559863	529033	526764	705816	378206	459524	551604	422085	429086	452964	324523	570113	598667	708645	321974	729635	388147	461357	482132	499797	385487	420637	303811	573259
P20742	Pregnancy zone protein	PZP	56029.7	58082.2	0.964663	1.03663	0.6394	0.9509	67621.9	61636.7	56079.7	59223.7	45017.6	54711.6	61253.4	36575.4	60845.2	65341.9	48019.8	49562.9	72485.9	40027.1	68237.5	62041.1	62111.8	59102.2	73620.4	61743.8	51484.4	58707.4	64703.7	43313.5	49997.2	36132.7	76042.9
P20851	C4b-binding protein beta chain	C4BPB	528.766	421.732	1.25379	0.797579	0.20059	0.84398	416.777	757.507	661.673	545.318	681.237	459.639	632.59	137.382	823.334	584.047	116.917	403.586	779.574	162.941	698.275	452.294	357.235	239.511	600.661	214.973	414.093	371.661	466.398	395.345	203.282	272.783	715.101
P22352	Glutathione peroxidase 3	GPX3	32022.8	31369.3	1.02083	0.979591	0.8193	0.97819	33891.6	31002.8	30503.2	34449.5	26739.8	34115.3	33073.7	23383	30894	30884.3	43313.7	21577.2	31498	17238.3	35306.1	42549.8	46678.7	37560.9	40364.5	27405.1	27335.5	30475.3	35885.7	17308.2	30111.4	27995.7	32617.6
P22792	Carboxypeptidase N subunit 2	CPN2	92569.7	93977.1	0.985023	1.0152	0.88262	0.97819	112643	121718	103938	103112	101165	58539.1	84917.9	72617.8	67050.3	74129.5	118436	79556.7	96246.2	80632.6	73733.4	102753	122004	100967	156966	102611	61701.8	67823.5	96041.2	73267.9	98498.3	66017.5	124813
P25311	Zinc-alpha-2-glycoprotein	AZGP1	122861	101636	1.20884	0.827241	0.24245	0.84398	216604	116163	66625.1	78608.2	183217	160463	147455	59273.4	137014	101057	84991	69054.6	75182.3	69968	74828.2	173728	166144	124843	166825	66559.2	105963	108623	95459.8	61502.7	73449.5	52083.9	141957
P27169	Serum paraoxonase/arylesterase 1	PON1	190552	156833	1.21501	0.823041	0.14161	0.84398	234613	252860	163460	225101	164787	126726	170452	105648	301156	171361	179914	88295.3	165641	114860	257692	217294	181924	109826	102640	162436	208751	138031	199198	99987.6	128784	88313.2	245649
P27482	Calmodulin-like protein 3	CALML3	290.784	293.809	0.989705	1.0104	0.97671	0.99923	269.919	16.0771	612.504	522.166	35.7167	33.3186	722.949	16.9388	434.194	423.421	111.419	76.1066	581.088	146.535	1074.31	409.935	217.989	126.749	224.293	73.3776	308.856	52.4815	310.328	331.11	258.453	39.2159	470.111
P27918	Properdin	CFP	11388	11382.2	1.00051	0.99949	0.99557	0.99923	11666.4	12348.5	9808.98	8004.31	12000.2	12689.6	13527.2	10414.2	9629.62	11724.5	13454.8	9552.08	9814.64	9572.84	12310.1	12072.1	11654	20771	14518.4	10631.3	9902.96	11498.4	8731.78	8741.8	14129.2	8290.57	9924.39
P29622	Kallistatin	SERPINA4	37220.5	35004.8	1.0633	0.940471	0.45718	0.89152	49169.3	43662.3	33483.9	32642.4	34863.3	35518.2	46464.8	29147.4	32771.5	41301	30401.2	27556.9	33299.2	25933.6	44629	41910.1	52185.3	25830.3	45849.4	33367.4	32967.6	36129.3	35161.5	29722	31358.3	25115.4	39061
P30044	Peroxiredoxin-5, mitochondrial	PRDX5	1764.93	1915.83	0.921239	1.08549	0.53548	0.90461	2167.82	1648.1	2550.73	2508.77	1384.77	832.971	1597.12	1142.39	2363.03	1996.91	1221.65	2279.77	1868.1	3280.72	1765.07	1620.07	1932.71	670.878	1812.14	1133.04	1971.25	1755.62	1841.11	2196.73	1841.42	1583.38	3101.18
P31025;Q5VSP4	Lipocalin-1	LCN1	38.6325	3524.33	0.0109616	91.2272	0.41781	0.89152	23.5146	29.4505	33.5516	18.6421	56.6383	74.8579	45.1825	11.057	60.3367	55.2128	16.5135	1.57622	43.5271	6.08378	24.3052	49.3833	55820.3	191.309	46.5007	17.9788	31.2958	31.6563	23.1524	11.7007	20.0925	27.8259	42.6575
P35527	Keratin, type I cytoskeletal 9	KRT9	9572.76	7383.71	1.29647	0.771325	0.65591	0.95226	59229.7	7944.12	4429.06	2967.39	3883.55	5876.3	3067.96	1098.37	12811.8	2306.12	1686.01	326.871	9414.63	2068.47	13717.5	12820.3	13822	32062	11973.7	1486.77	2916.01	5639.52	3512.16	1247.36	1280.66	1337.47	4514
P35858	Insulin-like growth factor-binding protein complex acid labile subunit	IGFALS	23463.6	19614.1	1.19626	0.835937	0.047832	0.79123	26440.7	29398.2	22073.3	22998.5	25991	20445.5	29308	15046	21067.8	24663.7	20667.1	11005.6	22739.7	11387.4	18182.8	22455	22300.1	24334.9	22746	17853.2	18478.5	19070.4	22422.6	16446.4	24752.9	11893.7	27756.4
P35908	Keratin, type II cytoskeletal 2 epidermal	KRT2	2184.74	1746.35	1.25104	0.799337	0.45523	0.89152	4595.16	1490.22	565.285	694.67	3969.48	3355.77	2408.92	670.118	1412.13	3555.47	1314.96	516.761	750.234	546.447	875.756	2918.94	1928.95	3382.74	5367.13	578.362	1008.88	1608.68	4267.53	673.505	979.783	639.98	1897.89
P36955	Pigment epithelium-derived factor	SERPINF1	108914	115508	0.942916	1.06054	0.49623	0.89152	180630	104537	116145	104874	110361	116447	95027.2	83625.7	88431.8	96188.1	101788	118550	92377.6	85006.5	93759.5	108609	135884	159339	148441	111649	105997	147709	117403	90517.9	100385	97701	134793
P36980	Complement factor H-related protein 2	CFHR2	11009.5	10512.6	1.04726	0.954871	0.59612	0.93445	12126.3	12002.4	9729.37	13528.7	9755.49	8294.83	8907.6	10472.5	10922.8	12717.7	12646.4	10012.4	8378	11942.8	7918.38	9547.06	8201.52	11662.6	10304.6	11085.3	11150.3	9080.96	9033.17	11231.4	10493.2	8697.19	19462.7
P41222	Prostaglandin-H2 D-isomerase	PTGDS	1.59984	0.0318846	50.1759	0.0199299	0.147	0.84398	14.1168	0	0	0.963687	0	0	0	0	0	2.51776	0	0	0	0	0	0	0	0	0	0	0	0	0	0	0	0	0.510154
P42336	Phosphatidylinositol 4,5-bisphosphate 3-kinase catalytic subunit alpha isoform	PIK3CA	2616.78	2376.29	1.1012	0.908099	0.64592	0.95226	1833.95	4025.19	1884.16	1540.02	4794.89	2225.89	3072.98	2070.42	3041.95	3269	1026.13	973.136	2394.74	814.483	5483.18	4455.73	3932.23	1633.68	3670.67	1468.24	2686.93	2862.31	2156.33	2577.16	872.147	508.06	1531.69
P43251	Biotinidase	BTD	4706.88	6105.6	0.770911	1.29717	0.12521	0.84398	5808.94	2674.43	5212.55	8322.2	1648.54	3914.84	7469.35	2330.77	6458.83	4254.63	3680.54	4544.41	4429.15	4738.82	8269.24	8103.97	10869.8	8384.88	10029.5	5151.21	4436.28	4369.99	6806.5	3487.18	5180.13	3768.36	5120.26
P43652	Afamin	AFM	339826	348840	0.974162	1.02652	0.82775	0.97819	499142	454267	337031	271851	414655	401028	240802	214692	305292	306780	292548	293110	352146	245998	598164	400066	371883	225109	455935	307439	284705	425364	447049	238619	251540	196275	488032
P45877	Peptidyl-prolyl cis-trans isomerase C	PPIC	12941.2	19992.8	0.647295	1.54489	0.20641	0.84398	9280.7	10555.7	7391.28	1391.03	5733.74	10807.6	12690.3	15992.1	13078.5	18409.2	37023.4	67970.7	7994.7	24953.4	12544.4	10057.2	16743.3	15902.7	11962.2	6334.38	12058.4	10344.9	14616.6	16905.8	27993.6	47855.2	15647.1
P48736	Phosphatidylinositol 4,5-bisphosphate 3-kinase catalytic subunit gamma isoform	PIK3CG	38719.4	44867.3	0.862978	1.15878	0.10318	0.84398	52412.5	29681.8	48188.2	42086	17447.8	30220.7	45404.7	22152.2	44955.8	50174.6	43189.6	51113.8	45610	39001.1	44013.6	49320.8	46231.6	47891.6	55361.5	34342.1	41981	36829	60176.5	35057.4	42589.4	41680.3	46676.4
P49908	Selenoprotein P	SELENOP	848.005	753.201	1.12587	0.888204	0.55662	0.92219	418.199	960.866	1203.32	1064.95	1644.76	804.927	863.226	499.29	879.342	653.905	335.265	146.277	1060.08	519.47	732.59	716.086	656.33	2047.29	402.733	622.817	1138.31	496.596	679.342	586.247	499.925	800.365	946.757
P51884	Lumican	LUM	180721	163274	1.10685	0.903461	0.42188	0.89152	180200	224121	170118	206566	187485	155279	231472	106319	166503	229200	130665	87133.5	280113	76067.8	214817	186642	201097	266814	167468	205483	166393	136785	150703	158401	84034.9	84682	145753
P53602	Diphosphomevalonate decarboxylase	MVD	13221.9	12268.8	1.07768	0.927916	0.68982	0.95639	11949.8	17677.4	6855.7	6031.75	22496.7	24837.7	6762.08	13783.6	6052.28	7901.87	21092.3	9004.18	9931.84	17640.8	9758.47	7630.65	6778.16	8641.47	17070.8	23445.7	8343.83	19153.1	8386.14	13935.8	17233.2	11522.2	7824.8
P55056	Apolipoprotein C-IV	APOC4	59507.1	51825.3	1.14823	0.870909	0.36403	0.8804	77013.6	68261.7	54599.5	46925.2	40500.7	61937.3	75100.2	35403.4	70661	75225.6	48950.3	29511.8	53944.2	25766.5	109117	55971.3	47330.3	28241.2	56305.2	41227	67408.5	55921.6	59094.7	36234.6	32134	30121.1	100876
P68871	Hemoglobin subunit beta	HBB	27092.7	23876.6	1.13469	0.881295	0.11005	0.84398	35669.4	24257.4	28248.5	25135.2	26572.4	23177.5	35171.8	18099.1	35230.4	21515.7	24941.6	20190.8	20334.7	24361.8	22149.6	26355	25346.7	27141.5	29020.1	24028.9	33293	23301	20843.4	18742.5	22617.9	16828.1	27470.7
P69905	Hemoglobin subunit alpha	HBA1	24012.4	22138.6	1.08464	0.921964	0.47426	0.89152	31146.3	23724.6	24666.5	21756.7	8236.93	20962.8	34449.5	17304	35938.3	21273.8	24677.2	27922.6	19842.2	22407	16334.7	27008.7	16365.5	16979	19127.7	19121.7	37079.1	22400.4	18802.6	20629	26436.7	17660.1	26100.4
P80108	Phosphatidylinositol-glycan-specific phospholipase D	GPLD1	6409.21	6839.61	0.937073	1.06715	0.8218	0.97819	15655.3	2423.97	4348.5	3043.37	5188.4	6776.03	3372.37	6407.18	8927	10434.4	3924.8	14683.7	4074.73	21164.1	3162.34	3707.88	2399.73	1811.24	4217.14	4470.99	12958	6942.44	10430.8	4399.73	5182.11	6424.45	3404.32
Q03591	Complement factor H-related protein 1	CFHR1	8716.24	7481.23	1.16508	0.85831	0.38787	0.88803	8262.61	12966.1	5535.9	4324.95	9626.13	5364.32	7168.14	8062.32	10024.8	14303.6	10239.8	10909.1	7297.11	5334.67	4313.88	7097.24	2138.27	2001.56	4086.08	15354.4	8427.75	5399.17	8031.07	15106.6	8636.55	7483.01	8083.27
Q04756	Hepatocyte growth factor activator	HGFAC	86.4633	111.802	0.773358	1.29306	0.57494	0.9234	19.7998	276.342	56.8808	126.451	31.2851	30.188	147.452	23.4685	77.702	146.204	15.3226	0	143.973	34.705	486.705	17.2372	155.12	73.6759	274.065	13.1111	120.863	253.338	45.1375	91.9388	6.12691	0	72.8431
Q06033	Inter-alpha-trypsin inhibitor heavy chain H3	ITIH3	109700	104981	1.04495	0.956982	0.67376	0.95639	165132	79164.4	112775	95902.3	71059	105952	134162	69333	129900	128083	115234	111013	90113.8	117111	154720	104553	81762	74964.1	94253.2	88821.6	129691	100692	114127	69055.6	81644.3	98928.2	168242
Q08380	Galectin-3-binding protein	LGALS3BP	19387.2	26620.8	0.728274	1.37311	0.00087928	0.079284	23336.3	14732	18285.8	21600.4	11029.3	24380.6	21429.4	17559.1	19921.6	15407.7	25577.4	38867.2	19653.8	26689.8	22005.2	25099.1	32612	32621.9	24682.5	28442.3	24051.8	20888.4	30116.2	21912.8	26356.2	29291.6	22641.4
Q08629	Testican-1	SPOCK1	364.39	616.827	0.590749	1.69277	0.076708	0.84398	161.774	419.849	483.292	461.868	293.88	518.796	594.068	207.156	314.194	369.279	184.135	0	1097.64	116.113	1523.31	1039.17	574.659	907.843	1316.19	345.819	495.273	373.175	514.088	345.741	450.528	258.145	511.544
Q09013;M0QX08	Myotonin-protein kinase	DMPK	21845.2	18456	1.18364	0.844853	0.040589	0.79123	29379.3	21672.3	22159.2	19607.5	28046.2	19540.9	19349.2	12511.6	23412.8	21893.2	22725.5	17798.1	21072	18514.2	15492.1	18856.3	17711.1	12456.2	19370.3	14575.6	17467.3	19566.6	25941.5	16873.5	19235.6	14565.3	25800.8
Q12805	EGF-containing fibulin-like extracellular matrix protein 1	EFEMP1	1591.65	1939.69	0.820567	1.21867	0.37922	0.88509	843.994	1074.25	1682.21	1220.99	2399.7	2647.97	1216.89	2509.99	1396.91	1537.36	977.905	1277.85	2486.34	1048.55	2435.57	2920.32	2865.08	3208.54	1095.73	824.606	2036.94	2361.45	4876.71	1231.63	951.189	731.846	682.782
Q13790	Apolipoprotein F	APOF	459.552	237.194	1.93745	0.516141	0.01645	0.77535	177.229	164.136	469.253	642.904	783.746	266.06	921.508	343.687	432.143	445.959	408.449	0	341.262	144.664	165.761	271.816	169.617	0	145.088	829.456	282.532	97.8412	36.3695	194.047	409.805	248.213	458.628
Q14520	Hyaluronan-binding protein 2	HABP2	16144.6	16501.3	0.978383	1.02209	0.7536	0.96203	17826.7	15183	17507.2	17386.3	12326.3	14658.3	17741.5	12959.9	18013.9	17394.5	16593.2	17842.1	14114.4	16964.2	18384.8	16108.4	20059	7176.9	18141.7	19260.4	18835.4	15564.1	19978.3	13091.8	16207.7	13668.4	18623.9
Q14624	Inter-alpha-trypsin inhibitor heavy chain H4	ITIH4	824894	820436	1.00543	0.994596	0.9399	0.99923	991169	805850	693719	849207	747736	792208	988552	574573	765886	933813	931115	943070	814036	552964	741728	882182	988037	1.20806e+06	953834	668023	780986	754147	793718	609479	802045	712750	921919
Q15102	Platelet-activating factor acetylhydrolase IB subunit gamma	PAFAH1B3	0.534758	0.758408	0.705105	1.41823	0.77405	0.96203	0	0	0	5.88233	0	0	0	0	0	0	0	0	0	0	0	6.74894	0	0	0	0	0	0	0	0	0	0	5.38559
Q3MJ40	Coiled-coil domain-containing protein 144B	CCDC144B	4828.86	5679.05	0.850294	1.17606	0.18763	0.84398	4432.52	4978.97	3975.97	5498.77	1167.03	6325.54	3912.97	5800.36	3500.23	5096.55	8428.6	7093.09	4823.46	5772.38	4476.85	6963.03	5541.61	7990.24	8185.74	5493.84	4126.12	5819.07	5216.02	5307.8	6877.05	3327.92	3850.62
Q52LA3	Protein lin-52 homolog	LIN52	754.056	822.717	0.916544	1.09106	0.83917	0.97819	708.912	416.486	1586.25	1269.67	71.5999	100.127	412.87	348.76	788.533	617.912	1973.49	1916.65	221.712	1727.56	107.84	164.365	11.2024	0	9.57173	2490.9	530.715	122.646	183.358	638.539	1011.79	3136.59	890.032
Q562R1	Beta-actin-like protein 2	ACTBL2	6777.08	5297.21	1.27937	0.781636	0.147	0.84398	10720.8	7870.25	10475.3	6783.81	9335.02	4609.91	6348.94	5095.77	5202.15	2886.63	5219.34	5836.73	4730.13	6738.56	10403.5	2359.25	3652.33	1901	7061.74	5482.76	6589.09	9317.09	4748.44	2619.57	2718.14	3314.3	7282.76
Q5T6V5	UPF0553 protein C9orf64	C9orf64	1965.96	2105.7	0.93364	1.07108	0.69607	0.95639	1751.2	3265.41	2140.92	1802.18	2736.09	1497.64	1769.64	1443.98	1567.15	1886.29	1765.09	725.195	2816.08	1382.17	4298.42	3090.42	2809.68	3833.05	2279.54	848.258	1559.71	2436.18	1615.62	1468.31	2041.91	569.402	1917.22
Q5VU65	Nuclear pore membrane glycoprotein 210-like	NUP210L	734.005	462.861	1.5858	0.630597	0.16657	0.84398	357.864	493.749	505.527	1272.6	304.695	480.408	2217.66	474.978	1438.55	237.527	290.497	157.782	258.793	372.664	193.144	537.584	270.607	163.51	309.842	619.578	1595.92	269.241	484.198	544.916	485.371	292.882	849.739
Q6PI47	BTB/POZ domain-containing protein KCTD18	KCTD18	46006.6	50968.4	0.902649	1.10785	0.55011	0.92037	33695.6	47346.2	30287.1	39726.4	53271.2	70954	75211.8	29305.9	36046.9	56037	34190	49653.1	43135.9	22800.2	49749.3	79815.6	91668.8	70156.5	88938.2	26869.7	27618.6	61500.5	60957.9	24684.4	34467.7	22776.9	60700.6
Q70IA6	MOB kinase activator 2	MOB2	26606.6	29290	0.908385	1.10086	0.7508	0.96203	65298.5	24145.6	11458.7	12795.7	7556.24	25071.5	51156.4	5105.74	31690.7	47227.3	11165.9	9704.97	24811.2	13401.1	32802.3	64825.6	37547.3	30212.7	67839.9	3896.54	39686.7	29060	69304.5	5759.04	9772.53	6204.53	23810.5
Q7LC44	Activity-regulated cytoskeleton-associated protein	ARC	33.0275	17.6481	1.87144	0.534346	0.27638	0.84398	22.1291	32.0219	30.4639	61.7921	4.84555	1.46955	48.9668	0	107.227	54.3864	0	0	50.6929	0	14.1188	11.122	3.30421	0	0	18.8584	15.7562	0	3.83913	10.5664	0	8.29852	145.813
Q7Z6K3	Protein prenyltransferase alpha subunit repeat-containing protein 1	PTAR1	4623.61	4066.34	1.13705	0.879473	0.74063	0.96203	6941.9	4486.83	1413.88	2398.7	5676.65	5430.39	3463.34	680.462	10017.3	9603.39	746.856	198.074	2996.05	887.663	2055.41	5774.94	8304.04	5626.03	5974.6	681.865	3479.51	3385.07	3849.87	1073.98	772.781	415.583	19585.9
Q7Z794	Keratin, type II cytoskeletal 1b	KRT77	3.5621	2.10643	1.69106	0.591345	0.44143	0.89152	12.5241	1.91103	0	0	0	1.01233	8.99844	0	3.34512	11.392	0	0	0	15.4563	0	0	0	0	0	0	0.743508	0.642488	0	0.285131	0.0671595	11.0063	5.50193
Q8IVH4	Methylmalonic aciduria type A protein, mitochondrial	MMAA	4404.65	4234.65	1.04015	0.961404	0.84847	0.97819	354.529	5523.14	5040.24	2498.31	3157.44	2217.8	4029.66	3306.21	7142.8	11204.1	3976.91	6169.57	2608.27	3014.8	4929.25	4133.94	2361.29	2459.26	8300.64	2559.56	3954.68	5704.59	6087.74	4960.59	2825.1	3530.93	4154.13
Q8N2Z9	Centromere protein S	APITD1	30283.4	29525.8	1.02566	0.974982	0.72624	0.96203	33001.2	35890	30571.9	28994.2	27351.3	31419.2	30843.9	24582.6	28943.1	26919.1	34600.9	33834.1	26914	25108.4	40067	30783.9	32811.7	24352.9	42809.2	27618.2	26670.9	30780.8	30344.6	17038.8	27073.6	21800.9	34403
Q8N3Y7	Epidermal retinol dehydrogenase 2	SDR16C5	25379.4	25688.1	0.987983	1.01216	0.87524	0.97819	30693.2	34418.6	28705.4	16379.1	25956.7	23850.8	19931.4	19189.9	25511.9	27970.1	26566.6	32224.3	27096	23897.3	23979.4	19391.5	20868.7	27548	35236.8	24219.7	19178.5	24011.1	33248.3	22309	26203.3	23367	28231.3
Q8TBC4	NEDD8-activating enzyme E1 catalytic subunit	UBA3	4635.44	4476.76	1.03544	0.965769	0.91939	0.99538	8809.23	1530.55	9303.03	8384.38	546.583	1352.5	10342.3	2882.2	126.079	3179.7	4533.33	2582.92	4343.7	2884.65	6198.77	1710.18	1267.35	665.706	2157.92	3634.39	6089.08	3687.32	1906.14	3347.09	16456.2	3789.54	10907.3
Q8TBX8	Phosphatidylinositol 5-phosphate 4-kinase type-2 gamma	PIP4K2C	55413.6	49982.5	1.10866	0.901989	0.40965	0.89152	72159.9	54014.2	50137.3	58939.6	41190.5	63012.9	70425.4	36738.9	61497.8	43862.4	57570.9	48966.7	36525.9	36823.7	94234.2	53352.1	45426.1	28476.8	49744.1	43612.6	65575.2	53776.1	45561.3	32072.1	33473.6	40866.5	91232.9
Q96IY4	Carboxypeptidase B2	CPB2	1467.42	1574.89	0.931759	1.07324	0.70687	0.95639	1332.32	1113.06	1521.45	1858.72	1538.82	2205.77	2089.31	865.545	1421.9	1597.74	596.946	585.3	1551.6	865.36	1847.05	2613.03	2954.78	3662.54	1283.83	1248.73	1417.71	1272.44	1659.49	831.75	856.045	982.034	1566.55
Q96KN2	Beta-Ala-His dipeptidase	CNDP1	12772.6	16065.9	0.795013	1.25784	0.2657	0.84398	14365.4	12449.4	14945.3	11671.9	13844.8	12717.6	15729.2	10828.2	12453.1	10195.2	11298.7	13497.3	10402.3	10430.2	13319.6	14854.5	18893.1	49243.8	16194.1	14496.6	11649.3	14343.3	10996.2	9006.2	14798.1	21835.5	13094.8
Q96PD5	N-acetylmuramoyl-L-alanine amidase	PGLYRP2	310205	293444	1.05712	0.945967	0.50725	0.89152	429392	338087	322615	297761	308007	301147	343243	261553	247246	316667	246538	315136	310521	249430	386338	382543	284144	181407	411494	236268	336746	306430	258729	210604	244153	211271	369884
Q96PE5	Opalin	OPALIN	856.05	982.895	0.870948	1.14817	0.46134	0.89152	782.817	965.641	724.687	642.677	10.6466	874.706	1290.6	1002.04	856.849	924.01	1341.88	2103.17	573.943	2120.31	706.801	671.718	715.632	1026.39	601.891	1349.58	766.885	992.865	714.841	807.162	850.861	858.219	866.049
Q99619	SPRY domain-containing SOCS box protein 2	SPSB2	6696.92	4316.45	1.55149	0.644543	0.055238	0.79123	4563.03	12992.3	3620.05	4562.49	15798.5	9428.55	3492.06	5761.35	3262.11	2904.01	7281.61	1267.61	4338.77	6944.65	3267.81	4516.01	3496.79	4094.49	5515.63	5305.75	5032.29	6106.96	5420.22	5953.64	4325.16	1107.42	2370.02
Q9C091	GREB1-like protein	GREB1L	26846.6	20601.1	1.30317	0.767361	0.15461	0.84398	23900.6	62144.2	23237.2	28516.1	36115.4	23842.8	22475.6	21277.1	18999.2	20922	13882.8	14404.2	40991.1	9116.91	40176.2	20195.7	18783	16865.8	25706.6	12377.6	25704.3	23368.5	20981.2	12603.5	18464.5	11530	18348
Q9C0A0	Contactin-associated protein-like 4	CNTNAP4	9550.42	8094.05	1.17993	0.847507	0.56709	0.92219	5483.65	10964.6	10293	4918.52	19016.4	12112.8	6592.21	15009.7	14794.2	4542.2	1327.3	2874.43	4538.51	1732.96	3322.47	15487.2	7538.66	29047.8	11397.9	5073.83	9557.49	4155.73	2154.14	5465.96	13758.9	3620.24	9778.53
Q9HBF5	Suppressor of tumorigenicity 20 protein	ST20	16047.3	14963.9	1.07241	0.932482	0.70618	0.95639	21552.6	16094	12792.2	17706.4	13507.4	11536.1	17458.7	13320.3	17143.3	18232.4	17177.3	26495.5	10747.8	26495.4	7321.88	8194.53	7368.83	6704.33	8303.38	12250.7	39603	10364.7	12830.1	14013.6	18707.9	17761.4	12258.6
Q9NPA3	Mid1-interacting protein 1	MID1IP1	685.896	1695.36	0.404572	2.47174	0.24232	0.84398	41.3362	788.029	77.91	583.867	726.025	302.051	3608.34	591.55	611.004	214.748	0	0.0204145	722.915	29.0332	703.934	236.766	1486.27	698.024	3747.53	185.111	1176.66	6754.78	9182.22	521.048	1445.01	28.6843	207.757
Q9NZP8	Complement C1r subcomponent-like protein	C1RL	40.0025	45.9963	0.869688	1.14984	0.79892	0.97819	0	1.49617	52.9114	121.717	7.91632	27.5692	166.401	7.45785	31.9905	22.567	0	0	136.856	0	235.67	69.6917	50.7637	18.2814	16.9516	21.447	34.2604	19.4336	82.3043	9.26428	23.3565	0	17.6607
Q9UGM5	Fetuin-B	FETUB	1792.15	1541.2	1.16283	0.859974	0.31981	0.8804	2456.92	2790.53	2062.48	2124.43	2639.56	2008.63	1045.76	1174.67	1517.58	1005.89	887.2	449.327	2497.49	1015.39	1241.36	2227.86	1971.11	1290.8	2112.44	1264.83	1407.09	1608.29	1773.08	855.577	1267.04	1234.96	2442.6
Q9UK55	Protein Z-dependent protease inhibitor	SERPINA10	19018	21604.8	0.880266	1.13602	0.47895	0.89152	28837.3	12372.4	14707	12846.1	20797.4	20178.8	11417.6	20461.4	28711.1	14135.9	24732.6	40327.1	13867.6	49094.4	15109.6	14965.1	13137.6	10562.4	13845.6	21357.2	26184.3	18210.5	16632.7	17428.1	21223.4	32451	21280.4
Q9UMR7	C-type lectin domain family 4 member A	CLEC4A	13624.1	21919.9	0.62154	1.60891	0.27075	0.84398	34918.3	300.238	13973.6	4693.95	7395.73	9932.52	1106.74	18099.2	22786.8	7840.03	28818.4	48705.7	8091	91131	13654.4	2959.05	2275.98	827.534	21422.4	21238.1	15148.2	19943.5	41276.5	17357.7	17056.6	18355.5	11275.9
Q9Y2H2	Phosphatidylinositide phosphatase SAC2	INPP5F	8376.8	9045.75	0.926049	1.07986	0.66765	0.95639	13206.6	8450.64	7491.55	8065.26	6032.08	7315.76	5427.54	8577.46	10573.4	8507.58	8496.98	11624.3	6952.74	23841.6	9867.65	5569.07	4809.47	4334.05	6871.89	6626.55	15070.4	7998.61	8523.81	6887.28	6702.85	9783.7	9267.99

## Sheet: p16+DNA+ vs p16+DNA-
p16+/DNA+ vs p16+/DNA-
Uniprot number	Protein name	Gene name	average p16+DNA+	average p16+DNA-	FC P16+DNA+/ p16+DNA-	FC P16+DNA-/ p16+DNA+	T-test p-value	FDR	20170215_OPSCC_PROTEOMICS_107	20170215_OPSCC_PROTEOMICS_13	20170215_OPSCC_PROTEOMICS_14	20170215_OPSCC_PROTEOMICS_25	20170215_OPSCC_PROTEOMICS_26	20170215_OPSCC_PROTEOMICS_27	20170215_OPSCC_PROTEOMICS_46	20170215_OPSCC_PROTEOMICS_59	20170215_OPSCC_PROTEOMICS_69	20170215_OPSCC_PROTEOMICS_86	20170215_OPSCC_PROTEOMICS_89	20170215_OPSCC_PROTEOMICS_113	20170215_OPSCC_PROTEOMICS_15	20170215_OPSCC_PROTEOMICS_19	20170215_OPSCC_PROTEOMICS_20	20170215_OPSCC_PROTEOMICS_43	20170215_OPSCC_PROTEOMICS_43
									p16+DNA+	p16+DNA+	p16+DNA+	p16+DNA+	p16+DNA+	p16+DNA+	p16+DNA+	p16+DNA+	p16+DNA+	p16+DNA+	p16+DNA+	p16+DNA-	p16+DNA-	p16+DNA-	p16+DNA-	p16+DNA-	p16+DNA-
A0A075B6Z2	Protein TRAJ56 (Fragment)	TRAJ56	5876.53	6643.75	0.88452	1.13056	0.26905	0.97102	5453.94	6206.02	4734.14	4305.96	5702.55	5978.82	7296.75	4545.71	6991.88	7781.51	5644.55	4587.37	7972.71	7803.85	5673.16	7181.67
A0A096LPE2;P35542	Protein SAA2-SAA4	SAA2-SAA4	12593.7	12602.1	0.999331	1.00067	0.99615	0.99615	10468.1	15841	10432.7	11115.2	13973.5	10917.2	13246.5	9583.91	13808.1	17070.4	12074	9018.97	16466.7	16296.5	14752.7	6475.68
A0A0A0MT01	Gelsolin	GSN	4229.52	5340.84	0.79192	1.26275	0.42491	0.97102	2343.34	9561.78	4080.16	2171.23	5909.07	2998.62	4723.49	1755.94	5498.31	5984.57	1498.21	8673.95	6694.71	4922.75	5031.14	1381.67
A0A0B4J2B5	Protein IGHV3OR16-9 (Fragment)	IGHV3OR16-9	1342.45	953.695	1.40762	0.710417	0.23554	0.97102	3164.32	802.877	1390.48	1128.46	1003.77	1104.49	937.722	952.015	1113.87	1357.93	1810.96	766.609	883.754	1130.66	646.25	1341.21
A0A1B0GUA9	Uncharacterized protein	C13orf46	5632.24	7340.92	0.767238	1.30338	0.23548	0.97102	4777.48	5151.56	3775.65	3552.95	6942.93	6400.85	4298.84	7521.55	2029.01	5578.98	11924.8	3828.97	10472.9	7884.39	7187.04	7331.34
A8MWS1;Q8N743	Putative killer cell immunoglobulin-like receptor like protein KIR3DP1	KIR3DP1	37754	29349.5	1.28636	0.777389	0.41586	0.97102	56323.4	44621.5	16874.5	12038.6	37024.2	51629.5	33883.5	10884.8	51792.3	73520.3	26701.5	13413.8	43980.8	34576.4	39930.5	14846.2
B4E1Z4;P00751	cDNA FLJ55673, highly similar to Complement factor B (EC 3.4.21.47)		1.07265e+06	1.04593e+06	1.02555	0.975091	0.79606	0.97102	1.03892e+06	1.18542e+06	954685	1.11833e+06	921937	1.15215e+06	982214	825130	965120	1.15967e+06	1.4956e+06	715125	1.15341e+06	1.20797e+06	1.17559e+06	977576
B9A064;P0CG04;P0CG05;P0CG06;A0M8Q6	Immunoglobulin lambda-like polypeptide 5	IGLL5	11652.7	9153.34	1.27306	0.785512	0.56419	0.97102	9256.56	16655.1	12972.4	18891.2	7662.66	3068.26	20985	1111.66	11673.2	20761.2	5142.58	18886.6	20216.7	1328.47	3454.53	1880.36
O00750	Phosphatidylinositol 4-phosphate 3-kinase C2 domain-containing subunit beta	PIK3C2B	14975.1	15281.5	0.979952	1.02046	0.77643	0.97102	17441.4	16471.1	12196.8	12954.3	14912.6	14796.2	15279	13928.5	14215.6	18648.1	13883	14131.7	17794.8	16456.4	12425	15599.5
O14791	Apolipoprotein L1	APOL1	2341.11	1888.99	1.23935	0.806877	0.54873	0.97102	3257.32	6137.18	3585.74	2072.74	1285.34	1110.09	3204.55	780.776	1618.01	1316.62	1383.8	1538.53	2420.59	2348.07	1741.62	1396.13
O15315	DNA repair protein RAD51 homolog 2	RAD51B	9543.92	9780.21	0.97584	1.02476	0.9017	0.97102	15901.3	14568.8	9348.1	6390.3	14177.6	12833.6	4764.22	6290.28	7320.04	7314.43	6074.6	10160	10236.4	7840.54	9384.99	11279.1
O75145	Liprin-alpha-3	PPFIA3	1271.41	1291.1	0.984749	1.01549	0.92241	0.97102	1061.39	1189.16	843.488	825.772	1324.54	1582.69	1421.47	1455.82	1113.74	1083.78	2083.64	1647.83	1150.93	926.814	978.745	1751.17
O75636	Ficolin-3	FCN3	3004.61	3516.9	0.854335	1.1705	0.31656	0.97102	3468.42	4121.36	2211.61	2261.55	2886.52	3785.81	3001.29	1995.42	4415.83	3218.5	1684.38	2349.24	3005.47	4258.58	3269.34	4701.86
O75882	Attractin	ATRN	4487.98	4794.35	0.936097	1.06827	0.74329	0.97102	7305.77	5142.43	7118.54	3408.36	3723.6	4626.07	4889.42	2112.4	4246.97	4701.13	2093.08	3153.37	7467.22	4690.75	5196.18	3464.25
O94887	FERM, RhoGEF and pleckstrin domain-containing protein 2	FARP2	1537.72	1604.29	0.958503	1.04329	0.79025	0.97102	1534.17	1028.9	1224.04	1841.32	1563.34	1553.65	2314.86	1339.16	1598.09	1840.53	1076.83	1805.68	1952.55	1123.55	2313.01	826.653
O95164	Ubiquitin-like protein 3	UBL3	3534.35	2246.99	1.57293	0.635758	0.28951	0.97102	4626.77	1014.09	4635.18	4919.11	202.163	2269.34	7072.56	986.355	6958.84	4331	1862.46	220.576	3511.1	1260.48	3288.73	2954.06
O95445	Apolipoprotein M	APOM	28278.6	24431.6	1.15746	0.863959	0.22884	0.97102	32916.9	32278.7	27207.4	27607.2	24856.9	25444.4	36195.3	17948.4	30994.7	35198.3	20416.4	25765.3	30827.8	16895.4	25911.9	22757.3
P00450	Ceruloplasmin	CP	2.57865e+06	2.62607e+06	0.98194	1.01839	0.83169	0.97102	2.40716e+06	2.67669e+06	2.39486e+06	2.6589e+06	2.58116e+06	2.7556e+06	3.01641e+06	2.02905e+06	2.35782e+06	2.61255e+06	2.8749e+06	1.68144e+06	2.7156e+06	3.40235e+06	2.83959e+06	2.49137e+06
P00734	Prothrombin	F2	437583	447146	0.978615	1.02185	0.7985	0.97102	471468	511132	363599	383327	515850	440577	510368	314483	377226	471549	453838	386149	554729	407429	470898	416523
P00736	Complement C1r subcomponent	C1R	118605	120138	0.987245	1.01292	0.88394	0.97102	95871.7	141327	110756	106364	109672	126349	138138	90831.1	126858	135229	123264	85934.6	143216	133913	131346	106278
P00739	Haptoglobin-related protein	HPR	22416.4	27765.2	0.807357	1.23861	0.18416	0.97102	22434	31004.7	38607.2	19851.6	15064.2	19084.6	20388.4	13541.5	25696	22761.7	18146.8	19048.9	35097.6	22873.7	33403.1	28402.6
P00740	Coagulation factor IX	F9	10942.8	14629.6	0.747993	1.33691	0.1881	0.97102	9651.47	9702.49	12425	14190.3	7318.67	7114.64	10558.5	6825.59	12025.8	15304.9	15253.9	3689.02	17652.2	24969.2	14708.6	12129.1
P00742	Coagulation factor X	F10	44051.3	38128	1.15535	0.865535	0.3829	0.97102	62474.7	35484.7	56589.2	44487.1	22817.3	37190.2	58026	27082.2	59725.7	45586.4	35101.2	38962.6	47218.8	27482	37052.3	39924.2
P00746	Complement factor D	CFD	2946.45	3316.4	0.888448	1.12556	0.42109	0.97102	4277.54	2357.09	2838.51	2762.37	4662.37	2792.65	2037.81	3520.3	2395.26	2390.99	2376.06	2987.69	2235.56	3654.79	3406.17	4297.81
P00747;Q02325;Q15195	Plasminogen	PLG	790352	718149	1.10054	0.908644	0.3052	0.97102	940336	952417	735769	850286	729238	803321	851296	517781	770065	834461	708904	611056	928065	649440	785980	616202
P00748	Coagulation factor XII	F12	27.5424	13.5471	2.03308	0.491865	0.18327	0.97102	14.225	16.2178	56.117	33.6271	71.4079	20.7273	16.041	6.95347	35.5245	21.9819	10.1432	8.41838	7.27292	17.264	34.7803	0
P01008	Antithrombin-III	SERPINC1	435061	396458	1.09737	0.91127	0.45501	0.97102	521697	405909	401927	309676	442726	508017	651400	362938	464819	372640	343920	410370	424032	316722	509835	321329
P01011	Alpha-1-antichymotrypsin	SERPINA3	635866	521985	1.21817	0.820905	0.18854	0.97102	715853	640182	542345	616203	584203	614430	647453	448773	406404	872986	905696	432817	643179	723704	420717	389510
P01019	Angiotensinogen	AGT	234799	252118	0.931304	1.07376	0.71517	0.97102	307149	227249	202388	269908	239705	341318	345430	153514	154197	173017	168909	198410	173374	406446	337362	144999
P01024;P61289	Complement C3	C3	8.5839e+06	7.79585e+06	1.10108	0.908195	0.58622	0.97102	1.37151e+07	1.09295e+07	5.84411e+06	6.00441e+06	9.49599e+06	1.01287e+07	8.71803e+06	4.43375e+06	8.37362e+06	1.06022e+07	6.17736e+06	6.52848e+06	9.31514e+06	8.89546e+06	9.75434e+06	4.48586e+06
P01031	Complement C5	C5	254643	230392	1.10526	0.904764	0.26763	0.97102	301498	307343	250529	246740	255976	277439	266303	175759	259426	245167	214898	181760	271958	240769	269998	187475
P01034	Cystatin-C	CST3	7849.71	8083.89	0.971032	1.02983	0.81208	0.97102	10119.1	11833.6	7038.69	5068.16	6903.32	7564.37	7020.3	5871.83	9177.68	9072.93	6676.81	9256.14	8456.98	7694.49	6281.1	8730.74
P01042	Kininogen-1	KNG1	775253	736100	1.05319	0.949496	0.47427	0.97102	1.01601e+06	786247	671238	735216	791903	717224	827391	612233	769786	806549	793990	660400	815787	645304	718112	840895
P01591	Immunoglobulin J chain	JCHAIN	133.223	157.143	0.847777	1.17956	0.58677	0.97102	97.4534	141.945	141.434	106.724	247.541	117.808	83.0815	52.7624	206.27	225.346	45.0828	41.4556	265.99	205.034	222.047	51.1902
P01834	Ig kappa chain C region	IGKC	152629	130192	1.17234	0.852996	0.42526	0.97102	159880	178361	130591	164364	136985	130329	190726	56841.8	156618	271307	102920	150040	186500	131521	97529.6	85371.3
P02649	Apolipoprotein E	APOE	168848	211600	0.797959	1.2532	0.15358	0.97102	139013	236432	187218	168568	144220	134063	213044	102382	191411	196576	144405	313518	219714	184398	234047	106325
P02654	Apolipoprotein C-I	APOC1	48099.3	46297.5	1.03892	0.96254	0.8396	0.97102	49787.4	59211.7	49813.5	55978.4	24343	26179.7	61727.7	25121.2	73447.7	66911.8	36570.3	42116.2	56968.1	37888.9	61241.1	33273.3
P02655	Apolipoprotein C-II	APOC2	18856	22698.8	0.830703	1.2038	0.58116	0.97102	11500.1	37980.2	22486.6	34724.9	28828.3	10741.7	16954	7268.85	14137.6	13029	9764.82	24140.3	14300.7	16200.6	50589	8263.61
P02656	Apolipoprotein C-III	APOC3	181421	175156	1.03577	0.965468	0.85572	0.97102	213331	230324	206756	236630	219672	113897	180410	107817	215888	181857	89047.3	237219	152416	120019	281223	84901.3
P02741	C-reactive protein	CRP	4914.72	8901.52	0.552121	1.8112	0.33381	0.97102	1971.12	4879.55	3504.9	5057.41	9620.68	7379.97	2138.64	3907.41	3656.99	5881.75	6063.46	2543.74	3073.13	32754.2	3576.72	2559.8
P02743	Serum amyloid P-component	APCS	121990	90603.2	1.34642	0.742708	0.28099	0.97102	188964	158169	58690.5	84264.2	158954	165572	105860	41974.7	174420	160531	44493.6	103006	98636.1	66331.9	144937	40104.8
P02745	Complement C1q subcomponent subunit A	C1QA	6468.53	5815.57	1.11228	0.899057	0.59554	0.97102	4503.34	5960.18	8315.49	6929.13	11067.3	7170.5	8305.27	4683.12	6718.33	2937.5	4563.6	2457.83	6237.37	7350.97	7665.44	5366.25
P02746	Complement C1q subcomponent subunit B	C1QB	12848.4	13870	0.926347	1.07951	0.62096	0.97102	13560	16614.3	14330.7	12151.2	9395.65	10583	16685.9	9996.77	14940.1	15461.5	7613.46	8401.81	21628	13219	15132.3	10968.8
P02747	Complement C1q subcomponent subunit C	C1QC	17414.8	16825.9	1.035	0.966183	0.8385	0.97102	17565.5	23570.9	15577.7	15482.3	22218.1	21549.5	21876	11512.1	15922.4	14674	11614.5	9297.58	26005.3	13358.1	22693.1	12775.3
P02748	Complement component C9	C9	243239	247011	0.984728	1.01551	0.92055	0.97102	222957	139924	237178	228981	215445	253549	191959	243199	237224	286606	418604	147885	298347	282882	303400	202541
P02749	Beta-2-glycoprotein 1	APOH	1.21522e+06	1.19372e+06	1.01802	0.982303	0.87541	0.97102	1.8336e+06	1.20584e+06	1.15448e+06	1.13947e+06	1.16925e+06	1.31811e+06	1.3952e+06	1.16626e+06	639720	1.19326e+06	1.15228e+06	1.12414e+06	1.26705e+06	978765	1.39709e+06	1.20153e+06
P02750	Leucine-rich alpha-2-glycoprotein	LRG1	297268	314654	0.944746	1.05849	0.74615	0.97102	238860	232458	281755	272375	191744	276504	271283	347719	281078	311471	564704	193412	294269	423324	257920	404346
P02753	Retinol-binding protein 4	RBP4	173124	159444	1.0858	0.920983	0.53574	0.97102	167947	213444	166968	188730	204509	182635	195890	140181	194686	161107	88268.4	170816	169460	125265	230802	100879
P02760	Protein AMBP	AMBP	440868	445166	0.990346	1.00975	0.90841	0.97102	570598	493907	438764	426215	427831	444624	532750	324082	349152	437016	404615	381639	486221	405087	518975	433908
P02765	Alpha-2-HS-glycoprotein	AHSG	1.18204e+06	1.30996e+06	0.902353	1.10821	0.41496	0.97102	1.7977e+06	1.66405e+06	1.02775e+06	1.04454e+06	1.2847e+06	1.37048e+06	1.11952e+06	804113	923484	943376	1.02276e+06	1.31587e+06	1.40945e+06	1.00963e+06	1.39226e+06	1.42257e+06
P02766	Transthyretin	TTR	645329	607046	1.06306	0.940676	0.71531	0.97102	930801	909692	549584	413903	659254	717353	482613	451019	862865	707278	414261	648192	845755	478398	662150	400735
P02768	Serum albumin	ALB	2.62037e+06	2.02365e+06	1.29487	0.772277	0.42911	0.97102	2.75259e+06	3.42998e+06	2.56849e+06	3.37078e+06	1.64922e+06	1.1233e+06	4.48042e+06	599058	3.10905e+06	4.19261e+06	1.54857e+06	3.88618e+06	3.6028e+06	697845	1.1335e+06	797928
P02774	Vitamin D-binding protein	GC	2.4741e+06	2.26079e+06	1.09435	0.913781	0.2741	0.97102	3.1344e+06	2.84426e+06	2.28524e+06	2.29362e+06	2.14281e+06	2.50352e+06	2.87855e+06	1.93347e+06	2.17714e+06	2.1609e+06	2.8612e+06	2.15283e+06	2.55053e+06	2.05458e+06	2.33545e+06	2.21055e+06
P02775	Platelet basic protein	PPBP	93387.4	90419.8	1.03282	0.968223	0.79598	0.97102	123525	97585.8	83907.7	74968.5	86341.8	109035	91690.9	71433.1	59367.7	125006	104399	70815.3	116551	94781.2	68479.5	101472
P02790;P08910;P41247;Q969G2;Q9NZ08;Q9ULC5;Q8N987	Hemopexin	HPX	3.87253e+06	4.1918e+06	0.923835	1.08244	0.35459	0.97102	5.24454e+06	4.05663e+06	3.72029e+06	3.55817e+06	2.85088e+06	4.11634e+06	4.08543e+06	3.20117e+06	3.23292e+06	4.4847e+06	4.04678e+06	3.81868e+06	4.35525e+06	4.36626e+06	4.80205e+06	3.61676e+06
P03952	Plasma kallikrein	KLKB1	177396	164076	1.08118	0.924914	0.27134	0.97102	231213	199687	165469	167062	170918	169374	197386	135067	164670	170316	180195	162539	164630	153032	178869	161310
P03986	T-cell receptor gamma-2 chain C region	TRGC2	776.717	1189.23	0.653127	1.5311	0.25405	0.97102	162.03	1256.05	862.063	503.484	252.39	85.0017	883.268	586.005	1330.02	2015.79	607.785	475.952	1758.51	2234.46	958.031	519.183
P04003	C4b-binding protein alpha chain	C4BPA	347788	300701	1.15659	0.864611	0.13586	0.97102	424977	403754	313783	328882	292492	264050	386828	264913	366919	372970	406100	256528	371548	262677	324546	288208
P04004	Vitronectin	VTN	492399	468075	1.05197	0.950602	0.52932	0.97102	601673	541177	430268	420750	482005	502956	565877	352678	443204	505118	570681	389724	504080	482911	522013	441647
P04070	Vitamin K-dependent protein C	PROC	861.247	1066.02	0.807908	1.23777	0.18592	0.97102	922.165	582.54	705.275	861.896	1250.58	988.922	1160.79	938.117	788.143	647.058	628.228	1558.96	1221.15	859.71	1128.79	561.495
P04083	Annexin A1	ANXA1	136138	148807	0.914864	1.09306	0.63998	0.97102	181739	155064	150414	130955	40852.2	75980.3	121152	121567	115623	163701	240472	146848	159136	134566	98849.7	204634
P04196	Histidine-rich glycoprotein	HRG	228542	212527	1.07536	0.929925	0.64613	0.97102	254532	218063	165004	231907	259120	223517	376936	163530	206356	203238	211758	146864	211705	183302	340567	180197
P04217	Alpha-1B-glycoprotein	A1BG	995867	1.00338e+06	0.992512	1.00754	0.93196	0.97102	1.25839e+06	1.03726e+06	881809	888911	819497	1.13308e+06	1.08163e+06	841250	905525	950471	1.15671e+06	827743	934138	1.03973e+06	897473	1.31782e+06
P04259;P02538;P48668	Keratin, type II cytoskeletal 6B	KRT6B	38.825	22.2631	1.74392	0.573421	0.31628	0.97102	115.161	13.7615	40.091	20.2224	26.9722	12.6029	22.6213	19.2556	75.7648	64.9237	15.6989	2.02921	48.1922	32.8617	18.414	9.81825
P04264	Keratin, type II cytoskeletal 1	KRT1	25954.9	16697.9	1.55438	0.643343	0.34613	0.97102	87551	19154.4	17580.6	20705.6	15599	18513.1	21345.4	13609	28783.7	21623.9	21038.7	14749.9	18130.7	18443.1	17430.9	14735.1
P04278	Sex hormone-binding globulin	SHBG	6580.4	9413.65	0.699028	1.43056	0.15501	0.97102	5132.08	7006.3	7442.35	7392.39	2732.16	3598.69	10207.2	6032.15	5562.24	7656.28	9622.62	3727.33	6350.42	18186.2	9336.53	9467.79
P05090	Apolipoprotein D	APOD	97554.8	98023.5	0.995219	1.0048	0.96561	0.99167	114387	102996	73651.6	92577.5	85710.1	92114.4	104839	76675.3	118958	118996	92199.1	140567	104277	68773.3	94434	82066.3
P05155	Plasma protease C1 inhibitor	SERPING1	946506	931073	1.01657	0.983695	0.83861	0.97102	1.09837e+06	914565	822622	911624	865887	978592	1.0533e+06	693244	947077	1.11516e+06	1.01112e+06	644467	957153	1.05138e+06	1.03813e+06	964236
P05156	Complement factor I	CFI	227805	229519	0.992536	1.00752	0.92799	0.97102	247547	260944	213833	201031	215064	248886	204986	186433	213033	218814	295289	170426	247225	277619	241154	211169
P05452	Tetranectin	CLEC3B	56793.8	58225.7	0.975407	1.02521	0.69284	0.97102	59760.9	53892.3	52299.8	53467.4	61839.1	65360.7	65153.7	47385.4	59219.6	49843.3	56509	50481.7	64735.7	53510.6	53972.4	68427.9
P05543	Thyroxine-binding globulin	SERPINA7	32659.8	25396.5	1.286	0.777606	0.10414	0.97102	39221.4	36879.2	27542.1	23013.7	33156.9	43088.9	46297.6	17150.4	29923	32714.9	30270.4	18881.8	33208.2	24163.4	23544.2	27184.9
P05546	Heparin cofactor 2	SERPIND1	294777	282540	1.04331	0.958489	0.69323	0.97102	378285	346690	283771	268790	291952	337391	341563	181670	304297	290938	217200	245820	303190	272941	361845	228906
P06276	Cholinesterase	BCHE	2845.47	2932.27	0.970396	1.03051	0.8034	0.97102	2335.85	4056.61	3097.22	2615.49	3279.33	2067.39	2675.27	2473.87	3551.65	2942.42	2205.05	3349.53	3770.55	2049.91	3051.21	2440.18
P06396	Gelsolin	GSN	144.57	210.585	0.686516	1.45663	0.43293	0.97102	307.164	35.7996	141.253	192.154	54.5103	46.4137	256.771	29.9932	385.882	134.867	5.46169	4.23783	446.802	332.626	267.336	1.92434
P06681	Complement C2	C2	8207	8075.08	1.01634	0.983925	0.9115	0.97102	7772.26	10527.3	8160.81	7933.13	9383.64	9871.68	9470.69	4605.26	7776.54	6757.49	8018.27	4155.28	9808.07	11727.2	9062.93	5621.93
P06727	Apolipoprotein A-IV	APOA4	592224	769464	0.769658	1.29928	0.11504	0.97102	708319	487445	585653	532234	752843	795914	699684	613570	536147	448821	353836	980375	1.01264e+06	592706	925850	335746
P07225	Vitamin K-dependent protein S	PROS1	69295	72654.5	0.953761	1.04848	0.60787	0.97102	79388.4	72620.6	60421.8	73205	56919.3	57419.9	84214.1	57459.9	71144	77342.9	72109.5	59471.8	90084.4	63321.8	90263.1	60131.6
P07316	Gamma-crystallin B	CRYGB	773.462	646.901	1.19564	0.836371	0.77057	0.97102	413.126	1971.3	290.252	277.473	2408.17	1121.89	277.341	466.643	814.872	422.277	44.7306	2126.87	544.833	243.344	311.282	8.17922
P07357	Complement component C8 alpha chain	C8A	101831	114713	0.887709	1.1265	0.12707	0.97102	111503	113867	100521	92833.6	100698	104208	109102	77403.5	97001.2	107816	105192	85512.4	133072	132800	125979	96199.3
P07358	Complement component C8 beta chain	C8B	79590.8	78140.9	1.01855	0.981784	0.7977	0.97102	82922.1	95281.4	74396.7	75436.4	80617.3	77420.7	82682.3	65260.7	77965.2	80914.1	82601.4	59207.4	90007.2	93615.9	83222.1	64651.9
P07360	Complement component C8 gamma chain	C8G	83469.4	84591.5	0.986736	1.01344	0.88624	0.97102	86090	77869	87084.5	91138.7	76272.3	80806.8	92721.5	64011.4	87855.6	89430.7	84883.3	48943.3	97240.7	101448	102330	72996.1
P07996	Thrombospondin-1	THBS1	30635.6	45244	0.67712	1.47684	0.063499	0.97102	30603.7	39167.5	39652.2	19813.8	34487.6	39556.5	29920.4	19099	16521.5	31375.2	36794.2	24519.6	68041.3	59741.2	52696	21221.9
P08185	Corticosteroid-binding globulin	SERPINA6	71810.8	60518.5	1.18659	0.84275	0.25848	0.97102	73234.7	66072.2	75254.6	73075.5	64070.6	62722.7	120031	42036.2	79233.7	62653.2	71534.2	40967.8	70151.6	69839.6	73453	48180.7
P08294	Extracellular superoxide dismutase [Cu-Zn]	SOD3	192.393	138.075	1.3934	0.71767	0.26037	0.97102	206.862	148.957	145.877	143.907	271.052	366.066	287.51	79.3292	217.162	217.948	31.6561	143.911	162.785	109.621	207.206	66.852
P08571	Monocyte differentiation antigen CD14	CD14	2303.88	2253.92	1.02217	0.978314	0.8952	0.97102	2079.63	2649.52	2221.94	2402.14	650.895	3999.4	2376.78	2254.23	2701.54	2470.87	1535.75	1991.24	2233.74	2311.62	2347.01	2385.99
P08603;Q02985	Complement factor H	CFH	462319	402581	1.14839	0.870786	0.2443	0.97102	583891	577545	437695	417797	455940	425676	374099	343112	427103	477722	564932	315293	574485	379234	444871	299023
P08697	Alpha-2-antiplasmin	SERPINF2	139242	128757	1.08143	0.924701	0.55176	0.97102	167471	152724	141828	111717	136784	128857	217861	93161.6	117077	118944	145235	122906	109967	131080	175160	104671
P08779	Keratin, type I cytoskeletal 16	KRT16	298539	323181	0.923752	1.08254	0.82138	0.97102	186241	241598	228067	402840	196225	168271	163769	287677	240401	305025	863816	159457	222532	617500	426125	190291
P09172	Dopamine beta-hydroxylase	DBH	186.187	160.831	1.15765	0.863817	0.68558	0.97102	111.284	217.629	123.687	176.74	437.702	309.733	145.886	134.733	291.044	26.9545	72.6641	224.879	251.758	45.8794	218.391	63.25
P09871	Complement C1s subcomponent	C1S	116658	115301	1.01177	0.988367	0.86885	0.97102	127241	139357	100622	93952.7	125156	124064	119629	95384.7	107860	118882	131092	103336	131827	97496.5	126037	117809
P0C0L4	Complement C4-A	C4A	17890.2	13027.4	1.37327	0.728189	0.31246	0.97102	16925	25084.5	9887.84	19051.1	11180.8	17144.4	20532.3	6340.72	38320.4	17880.3	14444.4	13322.3	9172.39	10766.9	27472.9	4402.61
P0C0L5	Complement C4-B	C4B	34050.7	31563.8	1.07879	0.926965	0.79437	0.97102	61421.8	53023.9	17843.4	43272.8	25285.5	43381.4	24966.4	1182.16	42335.8	45781.1	16063.3	9964.33	28772.1	32849.6	52081.4	34151.6
P0DJI8	Serum amyloid A-1 protein	SAA1	30646.6	29493.7	1.03909	0.962381	0.63307	0.97102	35321.3	25684.6	25718.4	26905.3	28055.5	30432.4	27734.9	28996	31864.4	39289.9	37110.4	26067.1	26677.2	34536	31104.3	29084.1
P0DJI9	Serum amyloid A-2 protein	SAA2	348.755	289.167	1.20607	0.829142	0.61606	0.97102	74.6154	272.217	201.865	190.238	598.995	526.091	103.522	347.605	242.951	460.373	817.831	52.8143	397.626	500.693	311.481	183.222
P10643	Complement component C7	C7	142029	160998	0.882179	1.13356	0.32058	0.97102	156005	105529	148909	142484	98532.6	176167	169259	133826	143562	103708	184338	102729	141184	188109	156440	216528
P10909	Clusterin	CLU	226071	214329	1.05479	0.948058	0.62645	0.97102	188749	247898	192170	194417	291246	261371	281113	144798	257902	213341	213779	192196	251702	175390	262477	189878
P13645	Keratin, type I cytoskeletal 10	KRT10	10867.5	11808.2	0.920334	1.08656	0.67018	0.97102	12844.3	11296.6	10379.3	9608.98	10685.4	10046.2	8999.66	7823.67	21035.1	8564.34	8258.77	8134.68	10677.9	19361.6	13133.4	7733.41
P13671	Complement component C6	C6	99510.5	93983.2	1.05881	0.944455	0.52331	0.97102	107883	109114	73670.4	88805.5	97492.6	111161	110994	75629.5	101399	104431	114034	77247.6	100366	112605	108605	71091.3
P15169	Carboxypeptidase N catalytic chain	CPN1	6752.36	6468.25	1.04392	0.957924	0.60281	0.97102	5685.74	6837.69	6568.92	7078.88	7398.66	6861.32	6050.23	7218.94	5301.17	6543.64	8730.79	5191.14	5945.13	8256.48	6713.31	6235.2
P15428	15-hydroxyprostaglandin dehydrogenase [NAD(+)]	HPGD	5965.72	6107.35	0.976809	1.02374	0.8271	0.97102	9837.92	5140.4	5039.92	5073.44	6037.59	6451.05	5977.43	5206.34	5179.76	6371.89	5307.17	6182.24	6125.12	5861.44	6024.27	6343.69
P17936	Insulin-like growth factor-binding protein 3	IGFBP3	812.741	598.87	1.35712	0.736852	0.24105	0.97102	1008.36	824.167	773.304	497.086	1211.49	722.881	940.853	355.921	1273.52	1121.33	211.233	900.575	662.634	486.762	724.896	219.482
P19105	Myosin regulatory light chain 12A	MYL12A	31686.5	34531.4	0.917614	1.08978	0.44671	0.97102	37898.5	41314.5	29591.6	24704.9	30241.5	38232.7	36230.7	19334.8	23569.8	35303.1	32129.2	41736.1	36649.7	38147.1	27545.6	28578.5
P19652	Alpha-1-acid glycoprotein 2	ORM2	21902.6	20788.4	1.0536	0.94913	0.77626	0.97102	28424.7	18429.7	15122.2	20727.6	15960.1	16431.5	25938	18078.6	15625	40726.2	25464.9	19957.6	28336.3	16806.2	15559.5	23282.4
P19823	Inter-alpha-trypsin inhibitor heavy chain H2	ITIH2	1.14289e+06	1.05991e+06	1.07829	0.927392	0.48441	0.97102	1.588e+06	1.30701e+06	1.11414e+06	1.0229e+06	1.1861e+06	1.20058e+06	1.42795e+06	802950	916912	1.11709e+06	888151	1.10349e+06	1.17022e+06	808085	1.13293e+06	1.0848e+06
P19827	Inter-alpha-trypsin inhibitor heavy chain H1	ITIH1	549862	505872	1.08696	0.919998	0.45337	0.97102	765972	576683	572928	559863	529033	526764	705816	378206	459524	551604	422085	436754	603478	429229	592857	467040
P20742	Pregnancy zone protein	PZP	56029.7	59707.5	0.938404	1.06564	0.51207	0.97102	67621.9	61636.7	56079.7	59223.7	45017.6	54711.6	61253.4	36575.4	60845.2	65341.9	48019.8	43447.5	73464.9	64910.2	64483.9	52230.9
P20851	C4b-binding protein beta chain	C4BPB	528.766	417.906	1.26527	0.790343	0.43045	0.97102	416.777	757.507	661.673	545.318	681.237	459.639	632.59	137.382	823.334	584.047	116.917	207.293	861.895	340.175	567.468	112.7
P22352	Glutathione peroxidase 3	GPX3	32022.8	30470.8	1.05094	0.951533	0.61667	0.97102	33891.6	31002.8	30503.2	34449.5	26739.8	34115.3	33073.7	23383	30894	30884.3	43313.7	19497.6	31102	36037.4	36619.7	29097.1
P22792	Carboxypeptidase N subunit 2	CPN2	92569.7	85577.5	1.08171	0.924466	0.5477	0.97102	112643	121718	103938	103112	101165	58539.1	84917.9	72617.8	67050.3	74129.5	118436	64327.2	74950.9	108050	101294	79265.5
P25311	Zinc-alpha-2-glycoprotein	AZGP1	122861	90743.9	1.35393	0.73859	0.19709	0.97102	216604	116163	66625.1	78608.2	183217	160463	147455	59273.4	137014	101057	84991	115871	95228.9	87358.3	89666.6	65595.2
P27169	Serum paraoxonase/arylesterase 1	PON1	190552	155602	1.22461	0.816586	0.24898	0.97102	234613	252860	163460	225101	164787	126726	170452	105648	301156	171361	179914	148961	178751	103344	217430	129526
P27482	Calmodulin-like protein 3	CALML3	290.784	409.198	0.710619	1.40722	0.46132	0.97102	269.919	16.0771	612.504	522.166	35.7167	33.3186	722.949	16.9388	434.194	423.421	111.419	0	801.522	427.716	689.901	126.85
P27918	Properdin	CFP	11388	10869.7	1.04769	0.954485	0.65467	0.97102	11666.4	12348.5	9808.98	8004.31	12000.2	12689.6	13527.2	10414.2	9629.62	11724.5	13454.8	14007.5	13732.6	8816.77	7936.05	9855.52
P29622	Kallistatin	SERPINA4	37220.5	37124.8	1.00258	0.997428	0.97726	0.99263	49169.3	43662.3	33483.9	32642.4	34863.3	35518.2	46464.8	29147.4	32771.5	41301	30401.2	36514.1	42725.6	33043.5	39281.9	34058.7
P30044	Peroxiredoxin-5, mitochondrial	PRDX5	1764.93	1943.6	0.908076	1.10123	0.64965	0.97102	2167.82	1648.1	2550.73	2508.77	1384.77	832.971	1597.12	1142.39	2363.03	1996.91	1221.65	1258.94	1597.1	1571.08	3628.9	1661.96
P31025;Q5VSP4	Lipocalin-1	LCN1	38.6325	25.1178	1.53805	0.650173	0.18758	0.97102	23.5146	29.4505	33.5516	18.6421	56.6383	74.8579	45.1825	11.057	60.3367	55.2128	16.5135	31.9635	28.5542	15.9467	21.2204	27.9042
P35527	Keratin, type I cytoskeletal 9	KRT9	9572.76	3880.04	2.46718	0.405321	0.47062	0.97102	59229.7	7944.12	4429.06	2967.39	3883.55	5876.3	3067.96	1098.37	12811.8	2306.12	1686.01	2639.69	5122.09	5515.43	4616.28	1506.74
P35858	Insulin-like growth factor-binding protein complex acid labile subunit	IGFALS	23463.6	21191.9	1.1072	0.903181	0.42195	0.97102	26440.7	29398.2	22073.3	22998.5	25991	20445.5	29308	15046	21067.8	24663.7	20667.1	17936.4	28692.9	17912.1	27887.1	13530.9
P35908	Keratin, type II cytoskeletal 2 epidermal	KRT2	2184.74	596.84	3.66052	0.273185	0.032318	0.97102	4595.16	1490.22	565.285	694.67	3969.48	3355.77	2408.92	670.118	1412.13	3555.47	1314.96	766.598	675.504	432.918	837.323	271.857
P36955	Pigment epithelium-derived factor	SERPINF1	108914	110778	0.983171	1.01712	0.87888	0.97102	180630	104537	116145	104874	110361	116447	95027.2	83625.7	88431.8	96188.1	101788	115758	99239.5	113849	115370	109675
P36980	Complement factor H-related protein 2	CFHR2	11009.5	9793.84	1.12412	0.889585	0.30289	0.97102	12126.3	12002.4	9729.37	13528.7	9755.49	8294.83	8907.6	10472.5	10922.8	12717.7	12646.4	9812.42	8762.37	10322.1	13987.7	6084.65
P41222	Prostaglandin-H2 D-isomerase	PTGDS	1.59984	1.94265	0.823534	1.21428	0.87982	0.97102	14.1168	0	0	0.963687	0	0	0	0	0	2.51776	0	9.71327	0	0	0	0
P42336	Phosphatidylinositol 4,5-bisphosphate 3-kinase catalytic subunit alpha isoform	PIK3CA	2616.78	3059.39	0.855327	1.16914	0.51038	0.97102	1833.95	4025.19	1884.16	1540.02	4794.89	2225.89	3072.98	2070.42	3041.95	3269	1026.13	2617.62	5183.95	3395.74	2746.56	1353.09
P43251	Biotinidase	BTD	4706.88	4587.43	1.02604	0.974623	0.9144	0.97102	5808.94	2674.43	5212.55	8322.2	1648.54	3914.84	7469.35	2330.77	6458.83	4254.63	3680.54	1844.15	4979.43	4448.67	6192.36	5472.54
P43652	Afamin	AFM	339826	356249	0.953901	1.04833	0.70313	0.97102	499142	454267	337031	271851	414655	401028	240802	214692	305292	306780	292548	355485	360469	371390	385178	308723
P45877	Peptidyl-prolyl cis-trans isomerase C	PPIC	12941.2	12414.9	1.0424	0.959328	0.91131	0.97102	9280.7	10555.7	7391.28	1391.03	5733.74	10807.6	12690.3	15992.1	13078.5	18409.2	37023.4	14270.1	5230.61	12496	7673.09	22404.6
P48736	Phosphatidylinositol 4,5-bisphosphate 3-kinase catalytic subunit gamma isoform	PIK3CG	38719.4	42833.4	0.903954	1.10625	0.52575	0.97102	52412.5	29681.8	48188.2	42086	17447.8	30220.7	45404.7	22152.2	44955.8	50174.6	43189.6	27260.3	51559	54803.6	44975.4	35568.7
P49908	Selenoprotein P	SELENOP	848.005	815.428	1.03995	0.961585	0.87706	0.97102	418.199	960.866	1203.32	1064.95	1644.76	804.927	863.226	499.29	879.342	653.905	335.265	259.669	1176.05	1163.81	904.17	573.442
P51884	Lumican	LUM	180721	172835	1.04563	0.956363	0.75556	0.97102	180200	224121	170118	206566	187485	155279	231472	106319	166503	229200	130665	194829	257869	155999	151200	104276
P53602	Diphosphomevalonate decarboxylase	MVD	13221.9	13073.2	1.01138	0.98875	0.96887	0.99167	11949.8	17677.4	6855.7	6031.75	22496.7	24837.7	6762.08	13783.6	6052.28	7901.87	21092.3	14001.1	8753.18	9676.28	9312.38	23623
P55056	Apolipoprotein C-IV	APOC4	59507.1	56140.8	1.05996	0.943429	0.64301	0.97102	77013.6	68261.7	54599.5	46925.2	40500.7	61937.3	75100.2	35403.4	70661	75225.6	48950.3	60301.6	65850.2	48357.1	52972.6	53222.4
P68871	Hemoglobin subunit beta	HBB	27092.7	27019.1	1.00272	0.997284	0.98122	0.99263	35669.4	24257.4	28248.5	25135.2	26572.4	23177.5	35171.8	18099.1	35230.4	21515.7	24941.6	30089.9	30731.1	25102.9	30262.2	18909.2
P69905	Hemoglobin subunit alpha	HBA1	24012.4	25702.3	0.934251	1.07038	0.67743	0.97102	31146.3	23724.6	24666.5	21756.7	8236.93	20962.8	34449.5	17304	35938.3	21273.8	24677.2	26391.3	27309.2	26905.3	32081.9	15824
P80108	Phosphatidylinositol-glycan-specific phospholipase D	GPLD1	6409.21	5685.55	1.12728	0.88709	0.72882	0.97102	15655.3	2423.97	4348.5	3043.37	5188.4	6776.03	3372.37	6407.18	8927	10434.4	3924.8	10412	3128.72	2965.95	3899.44	8021.61
Q03591	Complement factor H-related protein 1	CFHR1	8716.24	8450.07	1.0315	0.969463	0.86085	0.97102	8262.61	12966.1	5535.9	4324.95	9626.13	5364.32	7168.14	8062.32	10024.8	14303.6	10239.8	8132.07	10815.6	8152.54	8530.59	6619.6
Q04756	Hepatocyte growth factor activator	HGFAC	86.4633	218.128	0.396387	2.52279	0.084638	0.97102	19.7998	276.342	56.8808	126.451	31.2851	30.188	147.452	23.4685	77.702	146.204	15.3226	16.9961	475.998	397.405	169.738	30.5054
Q06033	Inter-alpha-trypsin inhibitor heavy chain H3	ITIH3	109700	105599	1.03884	0.962614	0.77219	0.97102	165132	79164.4	112775	95902.3	71059	105952	134162	69333	129900	128083	115234	118110	98288.4	115248	89214.8	107132
Q08380	Galectin-3-binding protein	LGALS3BP	19387.2	20956.4	0.925124	1.08094	0.6034	0.97102	23336.3	14732	18285.8	21600.4	11029.3	24380.6	21429.4	17559.1	19921.6	15407.7	25577.4	13326.5	16041.3	24824.7	18800.9	31788.4
Q08629	Testican-1	SPOCK1	364.39	664.591	0.548292	1.82385	0.10678	0.97102	161.774	419.849	483.292	461.868	293.88	518.796	594.068	207.156	314.194	369.279	184.135	0	608.127	1252.33	1206.62	255.88
Q09013;M0QX08	Myotonin-protein kinase	DMPK	21845.2	20297.5	1.07625	0.929151	0.49203	0.97102	29379.3	21672.3	22159.2	19607.5	28046.2	19540.9	19349.2	12511.6	23412.8	21893.2	22725.5	18032.9	20839.2	24042.9	21265.3	17307.3
Q12805	EGF-containing fibulin-like extracellular matrix protein 1	EFEMP1	1591.65	2796.96	0.569063	1.75727	0.0178	0.97102	843.994	1074.25	1682.21	1220.99	2399.7	2647.97	1216.89	2509.99	1396.91	1537.36	977.905	1251.18	2156.37	4295.5	3514.79	2766.98
Q13790	Apolipoprotein F	APOF	459.552	243.635	1.88623	0.530158	0.10607	0.97102	177.229	164.136	469.253	642.904	783.746	266.06	921.508	343.687	432.143	445.959	408.449	143.78	489.69	30.9899	450.516	103.201
Q14520	Hyaluronan-binding protein 2	HABP2	16144.6	17390.4	0.928364	1.07716	0.54243	0.97102	17826.7	15183	17507.2	17386.3	12326.3	14658.3	17741.5	12959.9	18013.9	17394.5	16593.2	7675.39	24540.3	18102.2	17323.9	19310.1
Q14624	Inter-alpha-trypsin inhibitor heavy chain H4	ITIH4	824894	775712	1.0634	0.940378	0.46455	0.97102	991169	805850	693719	849207	747736	792208	988552	574573	765886	933813	931115	648926	832476	813234	880693	703231
Q15102	Platelet-activating factor acetylhydrolase IB subunit gamma	PAFAH1B3	0.534758	1.96587	0.272021	3.67619	0.35376	0.97102	0	0	0	5.88233	0	0	0	0	0	0	0	0.214561	0	9.6148	0	0
Q3MJ40	Coiled-coil domain-containing protein 144B	CCDC144B	4828.86	4884.37	0.988636	1.01149	0.95211	0.98612	4432.52	4978.97	3975.97	5498.77	1167.03	6325.54	3912.97	5800.36	3500.23	5096.55	8428.6	3071.48	4268.82	6022.07	5151.24	5908.23
Q52LA3	Protein lin-52 homolog	LIN52	754.056	525.648	1.43453	0.697095	0.44148	0.97102	708.912	416.486	1586.25	1269.67	71.5999	100.127	412.87	348.76	788.533	617.912	1973.49	717.892	288.422	765.862	233.349	622.716
Q562R1	Beta-actin-like protein 2	ACTBL2	6777.08	6281.8	1.07885	0.926917	0.69477	0.97102	10720.8	7870.25	10475.3	6783.81	9335.02	4609.91	6348.94	5095.77	5202.15	2886.63	5219.34	7169.24	4161.24	6139.25	5829.68	8109.58
Q5T6V5	UPF0553 protein C9orf64	C9orf64	1965.96	2154.36	0.912552	1.09583	0.58035	0.97102	1751.2	3265.41	2140.92	1802.18	2736.09	1497.64	1769.64	1443.98	1567.15	1886.29	1765.09	2336.64	2652.87	2829.69	2002.11	950.477
Q5VU65	Nuclear pore membrane glycoprotein 210-like	NUP210L	734.005	444.428	1.65157	0.605483	0.34171	0.97102	357.864	493.749	505.527	1272.6	304.695	480.408	2217.66	474.978	1438.55	237.527	290.497	767.036	292.597	449.966	468.565	243.975
Q6PI47	BTB/POZ domain-containing protein KCTD18	KCTD18	46006.6	35598.8	1.29236	0.773777	0.19773	0.97102	33695.6	47346.2	30287.1	39726.4	53271.2	70954	75211.8	29305.9	36046.9	56037	34190	26678	44098.8	43777.6	34511.3	28928.4
Q70IA6	MOB kinase activator 2	MOB2	26606.6	24754.2	1.07483	0.93038	0.8672	0.97102	65298.5	24145.6	11458.7	12795.7	7556.24	25071.5	51156.4	5105.74	31690.7	47227.3	11165.9	3571.06	35251.5	21205.9	53971.1	9771.52
Q7LC44	Activity-regulated cytoskeleton-associated protein	ARC	33.0275	18.5496	1.78049	0.561642	0.41317	0.97102	22.1291	32.0219	30.4639	61.7921	4.84555	1.46955	48.9668	0	107.227	54.3864	0	63.9118	25.2674	0	3.56877	0
Q7Z6K3	Protein prenyltransferase alpha subunit repeat-containing protein 1	PTAR1	4623.61	2153.85	2.14667	0.465838	0.13077	0.97102	6941.9	4486.83	1413.88	2398.7	5676.65	5430.39	3463.34	680.462	10017.3	9603.39	746.856	1885.63	2780.07	1479.55	3851.24	772.763
Q7Z794	Keratin, type II cytoskeletal 1b	KRT77	3.5621	0.831894	4.28191	0.233541	0.25997	0.97102	12.5241	1.91103	0	0	0	1.01233	8.99844	0	3.34512	11.392	0	4.15947	0	0	0	0
Q8IVH4	Methylmalonic aciduria type A protein, mitochondrial	MMAA	4404.65	4637.44	0.949801	1.05285	0.89452	0.97102	354.529	5523.14	5040.24	2498.31	3157.44	2217.8	4029.66	3306.21	7142.8	11204.1	3976.91	104.383	7533.46	9650.36	3052.23	2846.79
Q8N2Z9	Centromere protein S	APITD1	30283.4	29385.6	1.03055	0.970355	0.62325	0.97102	33001.2	35890	30571.9	28994.2	27351.3	31419.2	30843.9	24582.6	28943.1	26919.1	34600.9	27401.5	27317.6	34507.1	27494.4	30207.6
Q8N3Y7	Epidermal retinol dehydrogenase 2	SDR16C5	25379.4	27298.5	0.929699	1.07562	0.57539	0.97102	30693.2	34418.6	28705.4	16379.1	25956.7	23850.8	19931.4	19189.9	25511.9	27970.1	26566.6	18523.5	35882.2	35486.6	25341.4	21258.9
Q8TBC4	NEDD8-activating enzyme E1 catalytic subunit	UBA3	4635.44	3033.39	1.52814	0.654392	0.39252	0.97102	8809.23	1530.55	9303.03	8384.38	546.583	1352.5	10342.3	2882.2	126.079	3179.7	4533.33	1855.39	3121.68	3518.91	1291.59	5379.38
Q8TBX8	Phosphatidylinositol 5-phosphate 4-kinase type-2 gamma	PIP4K2C	55413.6	49814.7	1.11239	0.898962	0.34945	0.97102	72159.9	54014.2	50137.3	58939.6	41190.5	63012.9	70425.4	36738.9	61497.8	43862.4	57570.9	57778	50683.9	35695.7	51974.7	52941.4
Q96IY4	Carboxypeptidase B2	CPB2	1467.42	1168.97	1.25531	0.796617	0.2364	0.97102	1332.32	1113.06	1521.45	1858.72	1538.82	2205.77	2089.31	865.545	1421.9	1597.74	596.946	866.633	1440.71	1572.96	1098.12	866.427
Q96KN2	Beta-Ala-His dipeptidase	CNDP1	12772.6	11717.1	1.09009	0.917359	0.36018	0.97102	14365.4	12449.4	14945.3	11671.9	13844.8	12717.6	15729.2	10828.2	12453.1	10195.2	11298.7	9807.97	13196.4	12162.9	15079	8339.07
Q96PD5	N-acetylmuramoyl-L-alanine amidase	PGLYRP2	310205	350055	0.88616	1.12846	0.19747	0.97102	429392	338087	322615	297761	308007	301147	343243	261553	247246	316667	246538	350673	419763	284605	400959	294276
Q96PE5	Opalin	OPALIN	856.05	958.516	0.8931	1.1197	0.59403	0.97102	782.817	965.641	724.687	642.677	10.6466	874.706	1290.6	1002.04	856.849	924.01	1341.88	1342.55	682.629	557.997	991.689	1217.72
Q99619	SPRY domain-containing SOCS box protein 2	SPSB2	6696.92	5924.16	1.13044	0.88461	0.72113	0.97102	4563.03	12992.3	3620.05	4562.49	15798.5	9428.55	3492.06	5761.35	3262.11	2904.01	7281.61	9619.79	4969.64	6631.6	6370.78	2028.98
Q9C091	GREB1-like protein	GREB1L	26846.6	37247.1	0.720771	1.3874	0.16669	0.97102	23900.6	62144.2	23237.2	28516.1	36115.4	23842.8	22475.6	21277.1	18999.2	20922	13882.8	42042.9	44002	33234.7	51545.2	15410.8
Q9C0A0	Contactin-associated protein-like 4	CNTNAP4	9550.42	11500.4	0.830439	1.20418	0.67252	0.97102	5483.65	10964.6	10293	4918.52	19016.4	12112.8	6592.21	15009.7	14794.2	4542.2	1327.3	10344.6	33854.9	9231.4	2749.81	1321.51
Q9HBF5	Suppressor of tumorigenicity 20 protein	ST20	16047.3	18430.7	0.870684	1.14852	0.21353	0.97102	21552.6	16094	12792.2	17706.4	13507.4	11536.1	17458.7	13320.3	17143.3	18232.4	17177.3	21487.3	21725.9	11153.5	19239	18547.9
Q9NPA3	Mid1-interacting protein 1	MID1IP1	685.896	2324.03	0.295132	3.38831	0.094494	0.97102	41.3362	788.029	77.91	583.867	726.025	302.051	3608.34	591.55	611.004	214.748	0	104.553	440.703	4687.61	5873.94	513.346
Q9NZP8	Complement C1r subcomponent-like protein	C1RL	40.0025	52.6805	0.759341	1.31693	0.67419	0.97102	0	1.49617	52.9114	121.717	7.91632	27.5692	166.401	7.45785	31.9905	22.567	0	0.4569	38.9173	57.5176	142.083	24.428
Q9UGM5	Fetuin-B	FETUB	1792.15	1061.76	1.68791	0.592449	0.055882	0.97102	2456.92	2790.53	2062.48	2124.43	2639.56	2008.63	1045.76	1174.67	1517.58	1005.89	887.2	1002.32	1090.75	675.433	1913.72	626.561
Q9UK55	Protein Z-dependent protease inhibitor	SERPINA10	19018	19065.6	0.997504	1.0025	0.99188	0.99615	28837.3	12372.4	14707	12846.1	20797.4	20178.8	11417.6	20461.4	28711.1	14135.9	24732.6	34725.1	8698.56	9032.69	13115.2	29756.2
Q9UMR7	C-type lectin domain family 4 member A	CLEC4A	13624.1	16241.9	0.838828	1.19214	0.74522	0.97102	34918.3	300.238	13973.6	4693.95	7395.73	9932.52	1106.74	18099.2	22786.8	7840.03	28818.4	29131.8	1044.69	2708.88	1713.21	46610.7
Q9Y2H2	Phosphatidylinositide phosphatase SAC2	INPP5F	8376.8	9563.81	0.875886	1.1417	0.4031	0.97102	13206.6	8450.64	7491.55	8065.26	6032.08	7315.76	5427.54	8577.46	10573.4	8507.58	8496.98	14750.5	7012.29	6153.7	9103.31	10799.2

## Sheet: p16-DNA+ vs p16+DNA+
p16-DNA+ vs p16+DNA+
Uniprot	Protein name	Gene name	average p16-DNA+	averagep16+DNA+	FC p16-DNA+/ p16+DNA+	FC p16+DNA+/ p16-DNA+	T-test p-value	FDR	20170215_OPSCC_PROTEOMICS_92	20170215_OPSCC_PROTEOMICS_104	20170215_OPSCC_PROTEOMICS_18	20170215_OPSCC_PROTEOMICS_68	20170215_OPSCC_PROTEOMICS_107	20170215_OPSCC_PROTEOMICS_13	20170215_OPSCC_PROTEOMICS_14	20170215_OPSCC_PROTEOMICS_25	20170215_OPSCC_PROTEOMICS_26	20170215_OPSCC_PROTEOMICS_27	20170215_OPSCC_PROTEOMICS_46	20170215_OPSCC_PROTEOMICS_59	20170215_OPSCC_PROTEOMICS_69	20170215_OPSCC_PROTEOMICS_86	20170215_OPSCC_PROTEOMICS_89
									p16-DNA+	p16-DNA+	p16-DNA+	p16-DNA+	p16+DNA+	p16+DNA+	p16+DNA+	p16+DNA+	p16+DNA+	p16+DNA+	p16+DNA+	p16+DNA+	p16+DNA+	p16+DNA+	p16+DNA+
A0A075B6Z2	Protein TRAJ56 (Fragment)	TRAJ56	7402.31	5876.53	1.25964	0.793877	0.19012	0.86709	6803.49	12286.5	5606.36	4912.9	5453.94	6206.02	4734.14	4305.96	5702.55	5978.82	7296.75	4545.71	6991.88	7781.51	5644.55
A0A096LPE2;P35542	Protein SAA2-SAA4	SAA2-SAA4	13826.6	12593.7	1.0979	0.910829	0.55118	0.947	9879.59	22259.7	11875.3	11291.8	10468.1	15841	10432.7	11115.2	13973.5	10917.2	13246.5	9583.91	13808.1	17070.4	12074
A0A0A0MT01	Gelsolin	GSN	3949.62	4229.52	0.933823	1.07087	0.83739	0.96735	2771.93	3221.6	6531.56	3273.4	2343.34	9561.78	4080.16	2171.23	5909.07	2998.62	4723.49	1755.94	5498.31	5984.57	1498.21
A0A0B4J2B5	Protein IGHV3OR16-9 (Fragment)	IGHV3OR16-9	1893.46	1342.45	1.41045	0.708991	0.15567	0.86709	1375.31	2367.3	1611.82	2219.39	3164.32	802.877	1390.48	1128.46	1003.77	1104.49	937.722	952.015	1113.87	1357.93	1810.96
A0A1B0GUA9	Uncharacterized protein	C13orf46	9832.98	5632.24	1.74584	0.57279	0.19908	0.86709	8336.5	24361.6	3714.49	2919.32	4777.48	5151.56	3775.65	3552.95	6942.93	6400.85	4298.84	7521.55	2029.01	5578.98	11924.8
A8MWS1;Q8N743	Putative killer cell immunoglobulin-like receptor like protein KIR3DP1	KIR3DP1	49548.3	37754	1.3124	0.761964	0.44078	0.947	16263.9	103592	47141	31196.2	56323.4	44621.5	16874.5	12038.6	37024.2	51629.5	33883.5	10884.8	51792.3	73520.3	26701.5
B4E1Z4;P00751	cDNA FLJ55673, highly similar to Complement factor B (EC 3.4.21.47)		1.16576e+06	1.07265e+06	1.0868	0.920132	0.46847	0.947	1.09831e+06	1.54204e+06	1.20179e+06	820892	1.03892e+06	1.18542e+06	954685	1.11833e+06	921937	1.15215e+06	982214	825130	965120	1.15967e+06	1.4956e+06
B9A064;P0CG04;P0CG05;P0CG06;A0M8Q6	Immunoglobulin lambda-like polypeptide 5	IGLL5	15741.9	11652.7	1.35092	0.740234	0.58335	0.947	2996.6	276.747	10903.3	48791	9256.56	16655.1	12972.4	18891.2	7662.66	3068.26	20985	1111.66	11673.2	20761.2	5142.58
O00750	Phosphatidylinositol 4-phosphate 3-kinase C2 domain-containing subunit beta	PIK3C2B	19195.1	14975.1	1.28179	0.780156	0.1775	0.86709	18257.8	33479.4	11208	13835	17441.4	16471.1	12196.8	12954.3	14912.6	14796.2	15279	13928.5	14215.6	18648.1	13883
O14791	Apolipoprotein L1	APOL1	2357.65	2341.11	1.00707	0.992984	0.98466	0.99921	1516.48	2128.07	3471.3	2314.75	3257.32	6137.18	3585.74	2072.74	1285.34	1110.09	3204.55	780.776	1618.01	1316.62	1383.8
O15315	DNA repair protein RAD51 homolog 2	RAD51B	8702.32	9543.92	0.911818	1.09671	0.71157	0.947	6652.56	9747.24	12364	6045.46	15901.3	14568.8	9348.1	6390.3	14177.6	12833.6	4764.22	6290.28	7320.04	7314.43	6074.6
O75145	Liprin-alpha-3	PPFIA3	1146.45	1271.41	0.901718	1.10899	0.55251	0.947	1487.6	1323.72	815.013	959.477	1061.39	1189.16	843.488	825.772	1324.54	1582.69	1421.47	1455.82	1113.74	1083.78	2083.64
O75636	Ficolin-3	FCN3	2960.91	3004.61	0.985457	1.01476	0.92768	0.99028	2772.99	3229.68	3323.18	2517.79	3468.42	4121.36	2211.61	2261.55	2886.52	3785.81	3001.29	1995.42	4415.83	3218.5	1684.38
O75882	Attractin	ATRN	3828.09	4487.98	0.852965	1.17238	0.51836	0.947	2613.92	3329.91	6385.2	2983.32	7305.77	5142.43	7118.54	3408.36	3723.6	4626.07	4889.42	2112.4	4246.97	4701.13	2093.08
O94887	FERM, RhoGEF and pleckstrin domain-containing protein 2	FARP2	1904.44	1537.72	1.23848	0.807439	0.25042	0.87147	1436.86	3155.57	1672.4	1352.92	1534.17	1028.9	1224.04	1841.32	1563.34	1553.65	2314.86	1339.16	1598.09	1840.53	1076.83
O95164	Ubiquitin-like protein 3	UBL3	3105.66	3534.35	0.878708	1.13804	0.76387	0.94986	1708.73	490.786	4908.74	5314.4	4626.77	1014.09	4635.18	4919.11	202.163	2269.34	7072.56	986.355	6958.84	4331	1862.46
O95445	Apolipoprotein M	APOM	29596.9	28278.6	1.04662	0.955458	0.7565	0.94986	22567.8	25328.6	44837.1	25654	32916.9	32278.7	27207.4	27607.2	24856.9	25444.4	36195.3	17948.4	30994.7	35198.3	20416.4
P00450	Ceruloplasmin	CP	3.51747e+06	2.57865e+06	1.36408	0.733097	0.048758	0.86709	3.1247e+06	5.4253e+06	3.60459e+06	1.91529e+06	2.40716e+06	2.67669e+06	2.39486e+06	2.6589e+06	2.58116e+06	2.7556e+06	3.01641e+06	2.02905e+06	2.35782e+06	2.61255e+06	2.8749e+06
P00734	Prothrombin	F2	465535	437583	1.06388	0.939957	0.63532	0.947	433135	660562	501288	267156	471468	511132	363599	383327	515850	440577	510368	314483	377226	471549	453838
P00736	Complement C1r subcomponent	C1R	128499	118605	1.08341	0.923009	0.51413	0.947	125037	187518	114025	87414.3	95871.7	141327	110756	106364	109672	126349	138138	90831.1	126858	135229	123264
P00739	Haptoglobin-related protein	HPR	26190.3	22416.4	1.16835	0.855905	0.44996	0.947	18759.8	17773.8	26244	41983.7	22434	31004.7	38607.2	19851.6	15064.2	19084.6	20388.4	13541.5	25696	22761.7	18146.8
P00740	Coagulation factor IX	F9	15876.2	10942.8	1.45083	0.689259	0.063238	0.86709	10037.8	21942	20982.5	10542.7	9651.47	9702.49	12425	14190.3	7318.67	7114.64	10558.5	6825.59	12025.8	15304.9	15253.9
P00742	Coagulation factor X	F10	36670.2	44051.3	0.832442	1.20129	0.35315	0.947	30506.6	26038.4	39193.8	50941.9	62474.7	35484.7	56589.2	44487.1	22817.3	37190.2	58026	27082.2	59725.7	45586.4	35101.2
P00746	Complement factor D	CFD	6070.57	2946.45	2.0603	0.485366	0.10048	0.86709	3360.62	15207.1	3276.06	2438.53	4277.54	2357.09	2838.51	2762.37	4662.37	2792.65	2037.81	3520.3	2395.26	2390.99	2376.06
P00747;Q02325;Q15195	Plasminogen	PLG	788757	790352	0.997982	1.00202	0.98496	0.99921	623952	993096	922040	615940	940336	952417	735769	850286	729238	803321	851296	517781	770065	834461	708904
P00748	Coagulation factor XII	F12	11.8013	27.5424	0.428477	2.33385	0.16529	0.86709	0	22.1405	16.8713	8.19333	14.225	16.2178	56.117	33.6271	71.4079	20.7273	16.041	6.95347	35.5245	21.9819	10.1432
P01008	Antithrombin-III	SERPINC1	390386	435061	0.897314	1.11444	0.4011	0.947	342423	442656	400709	375756	521697	405909	401927	309676	442726	508017	651400	362938	464819	372640	343920
P01011	Alpha-1-antichymotrypsin	SERPINA3	563692	635866	0.886495	1.12804	0.40198	0.947	578539	684240	444959	547030	715853	640182	542345	616203	584203	614430	647453	448773	406404	872986	905696
P01019	Angiotensinogen	AGT	276410	234799	1.17722	0.849458	0.41253	0.947	192887	401833	345155	165764	307149	227249	202388	269908	239705	341318	345430	153514	154197	173017	168909
P01024;P61289	Complement C3	C3	9.97796e+06	8.5839e+06	1.1624	0.860286	0.53331	0.947	6.81966e+06	1.86668e+07	8.59513e+06	5.83028e+06	1.37151e+07	1.09295e+07	5.84411e+06	6.00441e+06	9.49599e+06	1.01287e+07	8.71803e+06	4.43375e+06	8.37362e+06	1.06022e+07	6.17736e+06
P01031	Complement C5	C5	249235	254643	0.978759	1.0217	0.83697	0.96735	190636	336939	243014	226349	301498	307343	250529	246740	255976	277439	266303	175759	259426	245167	214898
P01034	Cystatin-C	CST3	7625.09	7849.71	0.971385	1.02946	0.83621	0.96735	7758.7	6615.42	7015.31	9110.94	10119.1	11833.6	7038.69	5068.16	6903.32	7564.37	7020.3	5871.83	9177.68	9072.93	6676.81
P01042	Kininogen-1	KNG1	864486	775253	1.1151	0.896779	0.36845	0.947	776792	1.27569e+06	791744	613720	1.01601e+06	786247	671238	735216	791903	717224	827391	612233	769786	806549	793990
P01591	Immunoglobulin J chain	JCHAIN	128.693	133.223	0.966003	1.03519	0.90185	0.9761	103.466	178.715	114.376	118.216	97.4534	141.945	141.434	106.724	247.541	117.808	83.0815	52.7624	206.27	225.346	45.0828
P01834	Ig kappa chain C region	IGKC	168435	152629	1.10356	0.90616	0.66837	0.947	87687	136567	168007	281481	159880	178361	130591	164364	136985	130329	190726	56841.8	156618	271307	102920
P02649	Apolipoprotein E	APOE	186425	168848	1.1041	0.905719	0.52216	0.947	178661	159048	274499	133492	139013	236432	187218	168568	144220	134063	213044	102382	191411	196576	144405
P02654	Apolipoprotein C-I	APOC1	57354.9	48099.3	1.19243	0.838626	0.35302	0.947	50531.9	60285.7	73069.2	45532.8	49787.4	59211.7	49813.5	55978.4	24343	26179.7	61727.7	25121.2	73447.7	66911.8	36570.3
P02655	Apolipoprotein C-II	APOC2	23547.7	18856	1.24882	0.800758	0.51908	0.947	21229.7	15566.7	46892.8	10501.6	11500.1	37980.2	22486.6	34724.9	28828.3	10741.7	16954	7268.85	14137.6	13029	9764.82
P02656	Apolipoprotein C-III	APOC3	227388	181421	1.25337	0.797846	0.16661	0.86709	229168	275955	255308	149122	213331	230324	206756	236630	219672	113897	180410	107817	215888	181857	89047.3
P02741	C-reactive protein	CRP	3851.75	4914.72	0.783717	1.27597	0.46627	0.947	2104.57	8153.87	2260.19	2888.36	1971.12	4879.55	3504.9	5057.41	9620.68	7379.97	2138.64	3907.41	3656.99	5881.75	6063.46
P02743	Serum amyloid P-component	APCS	135694	121990	1.11233	0.89901	0.73507	0.947	41027.9	272105	120856	108787	188964	158169	58690.5	84264.2	158954	165572	105860	41974.7	174420	160531	44493.6
P02745	Complement C1q subcomponent subunit A	C1QA	4838	6468.53	0.747929	1.33703	0.2392	0.86709	1943.45	6816.58	6245.76	4346.21	4503.34	5960.18	8315.49	6929.13	11067.3	7170.5	8305.27	4683.12	6718.33	2937.5	4563.6
P02746	Complement C1q subcomponent subunit B	C1QB	13978.5	12848.4	1.08795	0.919158	0.64786	0.947	9147.02	23577.8	11723.3	11465.7	13560	16614.3	14330.7	12151.2	9395.65	10583	16685.9	9996.77	14940.1	15461.5	7613.46
P02747	Complement C1q subcomponent subunit C	C1QC	16718.9	17414.8	0.960037	1.04163	0.83948	0.96735	10031.2	29445.3	17181.1	10217.8	17565.5	23570.9	15577.7	15482.3	22218.1	21549.5	21876	11512.1	15922.4	14674	11614.5
P02748	Complement component C9	C9	283366	243239	1.16497	0.858391	0.44384	0.947	277826	468782	206767	180088	222957	139924	237178	228981	215445	253549	191959	243199	237224	286606	418604
P02749	Beta-2-glycoprotein 1	APOH	1.52673e+06	1.21522e+06	1.25634	0.795966	0.20887	0.86709	1.33208e+06	2.48622e+06	1.3568e+06	931812	1.8336e+06	1.20584e+06	1.15448e+06	1.13947e+06	1.16925e+06	1.31811e+06	1.3952e+06	1.16626e+06	639720	1.19326e+06	1.15228e+06
P02750	Leucine-rich alpha-2-glycoprotein	LRG1	348768	297268	1.17324	0.852339	0.49052	0.947	353347	611226	238535	191963	238860	232458	281755	272375	191744	276504	271283	347719	281078	311471	564704
P02753	Retinol-binding protein 4	RBP4	206811	173124	1.19458	0.837113	0.41723	0.947	132647	396278	124969	173349	167947	213444	166968	188730	204509	182635	195890	140181	194686	161107	88268.4
P02760	Protein AMBP	AMBP	563659	440868	1.27852	0.782154	0.19782	0.86709	462874	986200	502304	303258	570598	493907	438764	426215	427831	444624	532750	324082	349152	437016	404615
P02765	Alpha-2-HS-glycoprotein	AHSG	1.43178e+06	1.18204e+06	1.21128	0.825573	0.18359	0.86709	1.49384e+06	1.54146e+06	1.64503e+06	1.0468e+06	1.7977e+06	1.66405e+06	1.02775e+06	1.04454e+06	1.2847e+06	1.37048e+06	1.11952e+06	804113	923484	943376	1.02276e+06
P02766	Transthyretin	TTR	759086	645329	1.17628	0.850139	0.4459	0.947	526747	1.30075e+06	517613	691240	930801	909692	549584	413903	659254	717353	482613	451019	862865	707278	414261
P02768	Serum albumin	ALB	3.04959e+06	2.62037e+06	1.1638	0.859252	0.71502	0.947	1.23935e+06	800571	2.07585e+06	8.08261e+06	2.75259e+06	3.42998e+06	2.56849e+06	3.37078e+06	1.64922e+06	1.1233e+06	4.48042e+06	599058	3.10905e+06	4.19261e+06	1.54857e+06
P02774	Vitamin D-binding protein	GC	2.91903e+06	2.4741e+06	1.17983	0.847578	0.20399	0.86709	2.86754e+06	4.1758e+06	2.74504e+06	1.88772e+06	3.1344e+06	2.84426e+06	2.28524e+06	2.29362e+06	2.14281e+06	2.50352e+06	2.87855e+06	1.93347e+06	2.17714e+06	2.1609e+06	2.8612e+06
P02775	Platelet basic protein	PPBP	98674.7	93387.4	1.05662	0.946417	0.71794	0.947	78336.4	142538	106845	66979.9	123525	97585.8	83907.7	74968.5	86341.8	109035	91690.9	71433.1	59367.7	125006	104399
P02790;P08910;P41247;Q969G2;Q9NZ08;Q9ULC5;Q8N987	Hemopexin	HPX	4.7584e+06	3.87253e+06	1.22876	0.813831	0.19147	0.86709	4.17907e+06	7.5732e+06	4.16542e+06	3.1159e+06	5.24454e+06	4.05663e+06	3.72029e+06	3.55817e+06	2.85088e+06	4.11634e+06	4.08543e+06	3.20117e+06	3.23292e+06	4.4847e+06	4.04678e+06
P03952	Plasma kallikrein	KLKB1	189781	177396	1.06982	0.934741	0.43399	0.947	153468	225519	200509	179629	231213	199687	165469	167062	170918	169374	197386	135067	164670	170316	180195
P03986	T-cell receptor gamma-2 chain C region	TRGC2	1236	776.717	1.59132	0.62841	0.23246	0.86709	1054.41	2312.67	493.214	1083.72	162.03	1256.05	862.063	503.484	252.39	85.0017	883.268	586.005	1330.02	2015.79	607.785
P04003	C4b-binding protein alpha chain	C4BPA	409190	347788	1.17655	0.849943	0.20025	0.86709	391712	588174	321023	335850	424977	403754	313783	328882	292492	264050	386828	264913	366919	372970	406100
P04004	Vitronectin	VTN	508944	492399	1.0336	0.967491	0.78529	0.95499	504054	711350	503174	317199	601673	541177	430268	420750	482005	502956	565877	352678	443204	505118	570681
P04070	Vitamin K-dependent protein C	PROC	1097.32	861.247	1.27411	0.784863	0.22007	0.86709	498.285	1718.14	911.696	1261.17	922.165	582.54	705.275	861.896	1250.58	988.922	1160.79	938.117	788.143	647.058	628.228
P04083	Annexin A1	ANXA1	124504	136138	0.914544	1.09344	0.71714	0.947	154473	168280	41588.3	133677	181739	155064	150414	130955	40852.2	75980.3	121152	121567	115623	163701	240472
P04196	Histidine-rich glycoprotein	HRG	217659	228542	0.952382	1.05	0.74408	0.947	251619	264325	194248	160445	254532	218063	165004	231907	259120	223517	376936	163530	206356	203238	211758
P04217	Alpha-1B-glycoprotein	A1BG	1.11053e+06	995867	1.11514	0.896751	0.35021	0.947	1.12802e+06	1.445e+06	1.20604e+06	663053	1.25839e+06	1.03726e+06	881809	888911	819497	1.13308e+06	1.08163e+06	841250	905525	950471	1.15671e+06
P04259;P02538;P48668	Keratin, type II cytoskeletal 6B	KRT6B	674.332	38.825	17.3685	0.0575755	0.094933	0.86709	42.2941	2558.93	20.1079	76.0002	115.161	13.7615	40.091	20.2224	26.9722	12.6029	22.6213	19.2556	75.7648	64.9237	15.6989
P04264	Keratin, type II cytoskeletal 1	KRT1	29786.8	25954.9	1.14763	0.871358	0.76426	0.94986	15552.3	64455.2	15632.4	23507.1	87551	19154.4	17580.6	20705.6	15599	18513.1	21345.4	13609	28783.7	21623.9	21038.7
P04278	Sex hormone-binding globulin	SHBG	11366.1	6580.4	1.72726	0.578952	0.016784	0.86709	13305.5	16801	8975.04	6382.69	5132.08	7006.3	7442.35	7392.39	2732.16	3598.69	10207.2	6032.15	5562.24	7656.28	9622.62
P05090	Apolipoprotein D	APOD	84877.6	97554.8	0.87005	1.14936	0.18869	0.86709	73686.4	81999.5	77120.3	106704	114387	102996	73651.6	92577.5	85710.1	92114.4	104839	76675.3	118958	118996	92199.1
P05155	Plasma protease C1 inhibitor	SERPING1	942305	946506	0.995562	1.00446	0.96556	0.99921	772068	1.26526e+06	1.01755e+06	714346	1.09837e+06	914565	822622	911624	865887	978592	1.0533e+06	693244	947077	1.11516e+06	1.01112e+06
P05156	Complement factor I	CFI	243426	227805	1.06857	0.935832	0.56886	0.947	252913	341592	218019	161178	247547	260944	213833	201031	215064	248886	204986	186433	213033	218814	295289
P05452	Tetranectin	CLEC3B	60017.9	56793.8	1.05677	0.94628	0.47493	0.947	59499.9	71950.6	63376.5	45244.6	59760.9	53892.3	52299.8	53467.4	61839.1	65360.7	65153.7	47385.4	59219.6	49843.3	56509
P05543	Thyroxine-binding globulin	SERPINA7	34934.8	32659.8	1.06966	0.93488	0.69752	0.947	25550	53423.2	35355.9	25410.1	39221.4	36879.2	27542.1	23013.7	33156.9	43088.9	46297.6	17150.4	29923	32714.9	30270.4
P05546	Heparin cofactor 2	SERPIND1	312423	294777	1.05986	0.943518	0.64135	0.947	243020	417620	328366	260687	378285	346690	283771	268790	291952	337391	341563	181670	304297	290938	217200
P06276	Cholinesterase	BCHE	3605.48	2845.47	1.2671	0.789205	0.14632	0.86709	5264.79	3660.55	1948.5	3548.1	2335.85	4056.61	3097.22	2615.49	3279.33	2067.39	2675.27	2473.87	3551.65	2942.42	2205.05
P06396	Gelsolin	GSN	166.833	144.57	1.15399	0.866558	0.7858	0.95499	62.21	34.9253	402.413	167.782	307.164	35.7996	141.253	192.154	54.5103	46.4137	256.771	29.9932	385.882	134.867	5.46169
P06681	Complement C2	C2	9469.15	8207	1.15379	0.86671	0.47568	0.947	6236.47	16703.6	10216.5	4720.04	7772.26	10527.3	8160.81	7933.13	9383.64	9871.68	9470.69	4605.26	7776.54	6757.49	8018.27
P06727	Apolipoprotein A-IV	APOA4	746789	592224	1.26099	0.793027	0.23893	0.86709	544123	1.30005e+06	545217	597763	708319	487445	585653	532234	752843	795914	699684	613570	536147	448821	353836
P07225	Vitamin K-dependent protein S	PROS1	80877.9	69295	1.16715	0.856786	0.1938	0.86709	73479	115256	76986.9	57789.8	79388.4	72620.6	60421.8	73205	56919.3	57419.9	84214.1	57459.9	71144	77342.9	72109.5
P07316	Gamma-crystallin B	CRYGB	286.593	773.462	0.370532	2.69882	0.24841	0.87147	5.01699	0	442.37	698.983	413.126	1971.3	290.252	277.473	2408.17	1121.89	277.341	466.643	814.872	422.277	44.7306
P07357	Complement component C8 alpha chain	C8A	117632	101831	1.15516	0.865679	0.19026	0.86709	104750	165882	120160	79734.5	111503	113867	100521	92833.6	100698	104208	109102	77403.5	97001.2	107816	105192
P07358	Complement component C8 beta chain	C8B	83763.6	79590.8	1.05243	0.950183	0.61495	0.947	63521.5	119694	84303.5	67535.3	82922.1	95281.4	74396.7	75436.4	80617.3	77420.7	82682.3	65260.7	77965.2	80914.1	82601.4
P07360	Complement component C8 gamma chain	C8G	86448.5	83469.4	1.03569	0.96554	0.72364	0.947	60399.8	116891	96227.5	72275.9	86090	77869	87084.5	91138.7	76272.3	80806.8	92721.5	64011.4	87855.6	89430.7	84883.3
P07996	Thrombospondin-1	THBS1	45955.7	30635.6	1.50008	0.666633	0.060649	0.86709	32300	72066.4	54535.9	24920.5	30603.7	39167.5	39652.2	19813.8	34487.6	39556.5	29920.4	19099	16521.5	31375.2	36794.2
P08185	Corticosteroid-binding globulin	SERPINA6	78757.1	71810.8	1.09673	0.9118	0.54947	0.947	67639.3	95462.9	97320.5	54605.8	73234.7	66072.2	75254.6	73075.5	64070.6	62722.7	120031	42036.2	79233.7	62653.2	71534.2
P08294	Extracellular superoxide dismutase [Cu-Zn]	SOD3	162.591	192.393	0.845098	1.1833	0.59277	0.947	86.8086	100.466	260.269	202.821	206.862	148.957	145.877	143.907	271.052	366.066	287.51	79.3292	217.162	217.948	31.6561
P08571	Monocyte differentiation antigen CD14	CD14	2235.73	2303.88	0.970417	1.03048	0.8896	0.97352	1415.75	2666.25	3245.6	1615.31	2079.63	2649.52	2221.94	2402.14	650.895	3999.4	2376.78	2254.23	2701.54	2470.87	1535.75
P08603;Q02985	Complement factor H	CFH	455288	462319	0.984792	1.01544	0.90317	0.9761	479049	635395	389979	316730	583891	577545	437695	417797	455940	425676	374099	343112	427103	477722	564932
P08697	Alpha-2-antiplasmin	SERPINF2	130135	139242	0.934596	1.06998	0.63416	0.947	107905	148355	158443	105835	167471	152724	141828	111717	136784	128857	217861	93161.6	117077	118944	145235
P08779	Keratin, type I cytoskeletal 16	KRT16	495572	298539	1.65999	0.602413	0.1929	0.86709	596593	954086	153835	277773	186241	241598	228067	402840	196225	168271	163769	287677	240401	305025	863816
P09172	Dopamine beta-hydroxylase	DBH	154.729	186.187	0.83104	1.20331	0.66797	0.947	43.595	70.6304	338.443	166.247	111.284	217.629	123.687	176.74	437.702	309.733	145.886	134.733	291.044	26.9545	72.6641
P09871	Complement C1s subcomponent	C1S	132906	116658	1.13927	0.877751	0.28728	0.92233	136732	193441	109297	92153.2	127241	139357	100622	93952.7	125156	124064	119629	95384.7	107860	118882	131092
P0C0L4	Complement C4-A	C4A	10948	17890.2	0.611958	1.6341	0.1847	0.86709	3113.99	22098.7	6829.06	11750.3	16925	25084.5	9887.84	19051.1	11180.8	17144.4	20532.3	6340.72	38320.4	17880.3	14444.4
P0C0L5	Complement C4-B	C4B	49850.1	34050.7	1.464	0.683062	0.20168	0.86709	37640.7	86291.6	47200.6	28267.4	61421.8	53023.9	17843.4	43272.8	25285.5	43381.4	24966.4	1182.16	42335.8	45781.1	16063.3
P0DJI8	Serum amyloid A-1 protein	SAA1	32498.3	30646.6	1.06042	0.943024	0.57076	0.947	29924.4	43566.6	27724.3	28777.8	35321.3	25684.6	25718.4	26905.3	28055.5	30432.4	27734.9	28996	31864.4	39289.9	37110.4
P0DJI9	Serum amyloid A-2 protein	SAA2	293.449	348.755	0.84142	1.18847	0.64873	0.947	274.962	235.18	286.133	377.522	74.6154	272.217	201.865	190.238	598.995	526.091	103.522	347.605	242.951	460.373	817.831
P10643	Complement component C7	C7	163724	142029	1.15275	0.867489	0.22444	0.86709	183354	186690	158391	126461	156005	105529	148909	142484	98532.6	176167	169259	133826	143562	103708	184338
P10909	Clusterin	CLU	226127	226071	1.00025	0.999754	0.99855	0.99933	205920	319945	222098	156545	188749	247898	192170	194417	291246	261371	281113	144798	257902	213341	213779
P13645	Keratin, type I cytoskeletal 10	KRT10	23645.4	10867.5	2.17579	0.459602	0.15483	0.86709	7248.02	67648.9	11807.7	7877.08	12844.3	11296.6	10379.3	9608.98	10685.4	10046.2	8999.66	7823.67	21035.1	8564.34	8258.77
P13671	Complement component C6	C6	105918	99510.5	1.06439	0.939501	0.63749	0.947	97023.8	160262	101029	65359.1	107883	109114	73670.4	88805.5	97492.6	111161	110994	75629.5	101399	104431	114034
P15169	Carboxypeptidase N catalytic chain	CPN1	7683.34	6752.36	1.13787	0.878831	0.09292	0.86709	7415.92	8742.18	7119.99	7455.27	5685.74	6837.69	6568.92	7078.88	7398.66	6861.32	6050.23	7218.94	5301.17	6543.64	8730.79
P15428	15-hydroxyprostaglandin dehydrogenase [NAD(+)]	HPGD	6782.17	5965.72	1.13686	0.879618	0.34747	0.947	5714.32	9116.24	6168.36	6129.76	9837.92	5140.4	5039.92	5073.44	6037.59	6451.05	5977.43	5206.34	5179.76	6371.89	5307.17
P17936	Insulin-like growth factor-binding protein 3	IGFBP3	430.528	812.741	0.529723	1.88778	0.057863	0.86709	335.763	284.17	667.088	435.09	1008.36	824.167	773.304	497.086	1211.49	722.881	940.853	355.921	1273.52	1121.33	211.233
P19105	Myosin regulatory light chain 12A	MYL12A	44438.6	31686.5	1.40245	0.71304	0.098719	0.86709	62166.6	65031.3	23493.4	27063	37898.5	41314.5	29591.6	24704.9	30241.5	38232.7	36230.7	19334.8	23569.8	35303.1	32129.2
P19652	Alpha-1-acid glycoprotein 2	ORM2	24994.4	21902.6	1.14116	0.8763	0.4826	0.947	17219.1	25892.6	26395.7	30470.3	28424.7	18429.7	15122.2	20727.6	15960.1	16431.5	25938	18078.6	15625	40726.2	25464.9
P19823	Inter-alpha-trypsin inhibitor heavy chain H2	ITIH2	1.17093e+06	1.14289e+06	1.02453	0.976056	0.86225	0.96795	1.08324e+06	1.67491e+06	1.12049e+06	805062	1.588e+06	1.30701e+06	1.11414e+06	1.0229e+06	1.1861e+06	1.20058e+06	1.42795e+06	802950	916912	1.11709e+06	888151
P19827	Inter-alpha-trypsin inhibitor heavy chain H1	ITIH1	576579	549862	1.04859	0.953663	0.74086	0.947	505164	832774	592207	376170	765972	576683	572928	559863	529033	526764	705816	378206	459524	551604	422085
P20742	Pregnancy zone protein	PZP	65691.2	56029.7	1.17244	0.852926	0.1566	0.86709	50868.5	83561.5	72886.2	55448.8	67621.9	61636.7	56079.7	59223.7	45017.6	54711.6	61253.4	36575.4	60845.2	65341.9	48019.8
P20851	C4b-binding protein beta chain	C4BPB	509.366	528.766	0.963311	1.03809	0.88803	0.97352	220.095	457.024	587.597	772.749	416.777	757.507	661.673	545.318	681.237	459.639	632.59	137.382	823.334	584.047	116.917
P22352	Glutathione peroxidase 3	GPX3	30986.4	32022.8	0.967634	1.03345	0.71858	0.947	32905.9	34575.3	31349.4	25114.8	33891.6	31002.8	30503.2	34449.5	26739.8	34115.3	33073.7	23383	30894	30884.3	43313.7
P22792	Carboxypeptidase N subunit 2	CPN2	98626	92569.7	1.06542	0.938593	0.67302	0.947	79776.6	95961.6	141545	77220.5	112643	121718	103938	103112	101165	58539.1	84917.9	72617.8	67050.3	74129.5	118436
P25311	Zinc-alpha-2-glycoprotein	AZGP1	140285	122861	1.14181	0.875799	0.63244	0.947	76694	266948	94436	123060	216604	116163	66625.1	78608.2	183217	160463	147455	59273.4	137014	101057	84991
P27169	Serum paraoxonase/arylesterase 1	PON1	190526	190552	0.999862	1.00014	0.99933	0.99933	167804	192250	236395	165655	234613	252860	163460	225101	164787	126726	170452	105648	301156	171361	179914
P27482	Calmodulin-like protein 3	CALML3	375.778	290.784	1.29229	0.773818	0.58502	0.947	151.279	423.654	702.701	225.477	269.919	16.0771	612.504	522.166	35.7167	33.3186	722.949	16.9388	434.194	423.421	111.419
P27918	Properdin	CFP	13294	11388	1.16737	0.856627	0.33973	0.947	12064.1	22204	10014.2	8893.75	11666.4	12348.5	9808.98	8004.31	12000.2	12689.6	13527.2	10414.2	9629.62	11724.5	13454.8
P29622	Kallistatin	SERPINA4	39555.2	37220.5	1.06273	0.940976	0.65484	0.947	34384.2	59331.6	34153.4	30351.7	49169.3	43662.3	33483.9	32642.4	34863.3	35518.2	46464.8	29147.4	32771.5	41301	30401.2
P30044	Peroxiredoxin-5, mitochondrial	PRDX5	2531.4	1764.93	1.43428	0.697216	0.037786	0.86709	2469.58	2838.11	2947.36	1870.55	2167.82	1648.1	2550.73	2508.77	1384.77	832.971	1597.12	1142.39	2363.03	1996.91	1221.65
P31025;Q5VSP4	Lipocalin-1	LCN1	50.6684	38.6325	1.31155	0.762457	0.57324	0.947	5.74566	38.3555	143.797	14.7752	23.5146	29.4505	33.5516	18.6421	56.6383	74.8579	45.1825	11.057	60.3367	55.2128	16.5135
P35527	Keratin, type I cytoskeletal 9	KRT9	7628.59	9572.76	0.796906	1.25485	0.83395	0.96735	1585.17	3545.22	23223.2	2160.81	59229.7	7944.12	4429.06	2967.39	3883.55	5876.3	3067.96	1098.37	12811.8	2306.12	1686.01
P35858	Insulin-like growth factor-binding protein complex acid labile subunit	IGFALS	22688.3	23463.6	0.966957	1.03417	0.79788	0.95745	16693.6	28944.6	28826.4	16288.6	26440.7	29398.2	22073.3	22998.5	25991	20445.5	29308	15046	21067.8	24663.7	20667.1
P35908	Keratin, type II cytoskeletal 2 epidermal	KRT2	1745.9	2184.74	0.799134	1.25135	0.64567	0.947	410.661	4707.64	973.594	891.717	4595.16	1490.22	565.285	694.67	3969.48	3355.77	2408.92	670.118	1412.13	3555.47	1314.96
P36955	Pigment epithelium-derived factor	SERPINF1	129473	108914	1.18877	0.841207	0.32595	0.947	95012.7	209851	104237	108793	180630	104537	116145	104874	110361	116447	95027.2	83625.7	88431.8	96188.1	101788
P36980	Complement factor H-related protein 2	CFHR2	12686.7	11009.5	1.15235	0.867794	0.29677	0.92233	16029.9	16337.5	11675.2	6704.25	12126.3	12002.4	9729.37	13528.7	9755.49	8294.83	8907.6	10472.5	10922.8	12717.7	12646.4
P41222	Prostaglandin-H2 D-isomerase	PTGDS	0.29967	1.59984	0.187312	5.33868	0.5559	0.947	0.783769	0	0	0.41491	14.1168	0	0	0.963687	0	0	0	0	0	2.51776	0
P42336	Phosphatidylinositol 4,5-bisphosphate 3-kinase catalytic subunit alpha isoform	PIK3CA	2682.05	2616.78	1.02494	0.975664	0.91692	0.98484	2782.11	3344.61	1673.04	2928.44	1833.95	4025.19	1884.16	1540.02	4794.89	2225.89	3072.98	2070.42	3041.95	3269	1026.13
P43251	Biotinidase	BTD	4920.77	4706.88	1.04544	0.956532	0.86192	0.96795	4444.31	4073.24	7500.05	3665.48	5808.94	2674.43	5212.55	8322.2	1648.54	3914.84	7469.35	2330.77	6458.83	4254.63	3680.54
P43652	Afamin	AFM	358631	339826	1.05534	0.947566	0.72576	0.947	329342	465211	380411	259558	499142	454267	337031	271851	414655	401028	240802	214692	305292	306780	292548
P45877	Peptidyl-prolyl cis-trans isomerase C	PPIC	19862.3	12941.2	1.53481	0.651547	0.26238	0.87796	35056.2	24226.7	6177.56	13988.8	9280.7	10555.7	7391.28	1391.03	5733.74	10807.6	12690.3	15992.1	13078.5	18409.2	37023.4
P48736	Phosphatidylinositol 4,5-bisphosphate 3-kinase catalytic subunit gamma isoform	PIK3CG	47876.8	38719.4	1.23651	0.80873	0.23836	0.86709	42221	69655.4	44968.2	34662.6	52412.5	29681.8	48188.2	42086	17447.8	30220.7	45404.7	22152.2	44955.8	50174.6	43189.6
P49908	Selenoprotein P	SELENOP	485.264	848.005	0.572242	1.74751	0.1216	0.86709	277.89	130.35	577.588	955.227	418.199	960.866	1203.32	1064.95	1644.76	804.927	863.226	499.29	879.342	653.905	335.265
P51884	Lumican	LUM	190821	180721	1.05589	0.947072	0.73776	0.947	134808	127299	215959	285215	180200	224121	170118	206566	187485	155279	231472	106319	166503	229200	130665
P53602	Diphosphomevalonate decarboxylase	MVD	10236.7	13221.9	0.774221	1.29162	0.44472	0.947	14635.1	7428.3	9149.54	9733.81	11949.8	17677.4	6855.7	6031.75	22496.7	24837.7	6762.08	13783.6	6052.28	7901.87	21092.3
P55056	Apolipoprotein C-IV	APOC4	62315.7	59507.1	1.0472	0.954931	0.73492	0.947	56033.1	76184.5	61069.5	55975.5	77013.6	68261.7	54599.5	46925.2	40500.7	61937.3	75100.2	35403.4	70661	75225.6	48950.3
P68871	Hemoglobin subunit beta	HBB	33734.5	27092.7	1.24515	0.803113	0.13461	0.86709	27893	45344.5	22950.8	38749.8	35669.4	24257.4	28248.5	25135.2	26572.4	23177.5	35171.8	18099.1	35230.4	21515.7	24941.6
P69905	Hemoglobin subunit alpha	HBA1	32304.6	24012.4	1.34533	0.743312	0.091887	0.86709	30405.7	33865.9	23337.9	41609	31146.3	23724.6	24666.5	21756.7	8236.93	20962.8	34449.5	17304	35938.3	21273.8	24677.2
P80108	Phosphatidylinositol-glycan-specific phospholipase D	GPLD1	5870.7	6409.21	0.915979	1.09173	0.81407	0.96735	4741.86	2195.9	6133.14	10411.9	15655.3	2423.97	4348.5	3043.37	5188.4	6776.03	3372.37	6407.18	8927	10434.4	3924.8
Q03591	Complement factor H-related protein 1	CFHR1	12233.9	8716.24	1.40357	0.712468	0.18911	0.86709	22626.1	8096.57	7840.96	10371.9	8262.61	12966.1	5535.9	4324.95	9626.13	5364.32	7168.14	8062.32	10024.8	14303.6	10239.8
Q04756	Hepatocyte growth factor activator	HGFAC	136.302	86.4633	1.57642	0.634349	0.33818	0.947	250.152	88.2601	183.331	23.4674	19.7998	276.342	56.8808	126.451	31.2851	30.188	147.452	23.4685	77.702	146.204	15.3226
Q06033	Inter-alpha-trypsin inhibitor heavy chain H3	ITIH3	121026	109700	1.10325	0.906416	0.50246	0.947	111088	142029	93545	137442	165132	79164.4	112775	95902.3	71059	105952	134162	69333	129900	128083	115234
Q08380	Galectin-3-binding protein	LGALS3BP	20489.5	19387.2	1.05685	0.946205	0.6619	0.947	23465.3	23034.5	17141.5	18316.6	23336.3	14732	18285.8	21600.4	11029.3	24380.6	21429.4	17559.1	19921.6	15407.7	25577.4
Q08629	Testican-1	SPOCK1	732.627	364.39	2.01056	0.497375	0.12108	0.86709	128.026	833.448	1748.58	220.451	161.774	419.849	483.292	461.868	293.88	518.796	594.068	207.156	314.194	369.279	184.135
Q09013;M0QX08	Myotonin-protein kinase	DMPK	20696.4	21845.2	0.947408	1.05551	0.71641	0.947	18364.3	31654.7	16667.1	16099.4	29379.3	21672.3	22159.2	19607.5	28046.2	19540.9	19349.2	12511.6	23412.8	21893.2	22725.5
Q12805	EGF-containing fibulin-like extracellular matrix protein 1	EFEMP1	1616.56	1591.65	1.01565	0.984594	0.9541	0.99921	730.182	2421.58	2460.59	853.863	843.994	1074.25	1682.21	1220.99	2399.7	2647.97	1216.89	2509.99	1396.91	1537.36	977.905
Q13790	Apolipoprotein F	APOF	167.606	459.552	0.364715	2.74187	0.040378	0.86709	139.274	0	317.675	213.472	177.229	164.136	469.253	642.904	783.746	266.06	921.508	343.687	432.143	445.959	408.449
Q14520	Hyaluronan-binding protein 2	HABP2	16394	16144.6	1.01545	0.98479	0.85335	0.96795	14441.8	20409.6	16531.5	14192.9	17826.7	15183	17507.2	17386.3	12326.3	14658.3	17741.5	12959.9	18013.9	17394.5	16593.2
Q14624	Inter-alpha-trypsin inhibitor heavy chain H4	ITIH4	977787	824894	1.18535	0.843633	0.27579	0.90541	769383	1.55014e+06	998995	592633	991169	805850	693719	849207	747736	792208	988552	574573	765886	933813	931115
Q15102	Platelet-activating factor acetylhydrolase IB subunit gamma	PAFAH1B3	4.1781	0.534758	7.81307	0.127991	0.046218	0.86709	9.60095	0	0	7.11145	0	0	0	5.88233	0	0	0	0	0	0	0
Q3MJ40	Coiled-coil domain-containing protein 144B	CCDC144B	4845.37	4828.86	1.00342	0.996594	0.98773	0.99921	6285.71	5730.71	4930.06	2435.01	4432.52	4978.97	3975.97	5498.77	1167.03	6325.54	3912.97	5800.36	3500.23	5096.55	8428.6
Q52LA3	Protein lin-52 homolog	LIN52	417.316	754.056	0.553429	1.80692	0.36245	0.947	229.973	104.036	19.5825	1315.67	708.912	416.486	1586.25	1269.67	71.5999	100.127	412.87	348.76	788.533	617.912	1973.49
Q562R1	Beta-actin-like protein 2	ACTBL2	5480.08	6777.08	0.808619	1.23668	0.37013	0.947	5156.44	3723.15	7995.84	5044.9	10720.8	7870.25	10475.3	6783.81	9335.02	4609.91	6348.94	5095.77	5202.15	2886.63	5219.34
Q5T6V5	UPF0553 protein C9orf64	C9orf64	2542.31	1965.96	1.29316	0.773297	0.29684	0.92233	1449.14	2208.59	4880.21	1631.31	1751.2	3265.41	2140.92	1802.18	2736.09	1497.64	1769.64	1443.98	1567.15	1886.29	1765.09
Q5VU65	Nuclear pore membrane glycoprotein 210-like	NUP210L	676.477	734.005	0.921625	1.08504	0.88555	0.97352	223.538	174.219	466.574	1841.58	357.864	493.749	505.527	1272.6	304.695	480.408	2217.66	474.978	1438.55	237.527	290.497
Q6PI47	BTB/POZ domain-containing protein KCTD18	KCTD18	50070.3	46006.6	1.08833	0.91884	0.7152	0.947	39837.4	84657.5	51002.7	24783.5	33695.6	47346.2	30287.1	39726.4	53271.2	70954	75211.8	29305.9	36046.9	56037	34190
Q70IA6	MOB kinase activator 2	MOB2	23693.4	26606.6	0.890509	1.12295	0.78998	0.95499	9773.35	25709.9	35393.5	23896.8	65298.5	24145.6	11458.7	12795.7	7556.24	25071.5	51156.4	5105.74	31690.7	47227.3	11165.9
Q7LC44	Activity-regulated cytoskeleton-associated protein	ARC	33.6479	33.0275	1.01879	0.98156	0.97573	0.99921	0	0	63.2591	71.3327	22.1291	32.0219	30.4639	61.7921	4.84555	1.46955	48.9668	0	107.227	54.3864	0
Q7Z6K3	Protein prenyltransferase alpha subunit repeat-containing protein 1	PTAR1	4694.51	4623.61	1.01534	0.984896	0.97665	0.99921	473.628	13532	2914.55	1857.92	6941.9	4486.83	1413.88	2398.7	5676.65	5430.39	3463.34	680.462	10017.3	9603.39	746.856
Q7Z794	Keratin, type II cytoskeletal 1b	KRT77	0.232374	3.5621	0.065235	15.3292	0.21047	0.86709	0.874462	0	0	0.055032	12.5241	1.91103	0	0	0	1.01233	8.99844	0	3.34512	11.392	0
Q8IVH4	Methylmalonic aciduria type A protein, mitochondrial	MMAA	6900.39	4404.65	1.56662	0.638319	0.2555	0.87171	6079.99	14021.4	1167.52	6332.61	354.529	5523.14	5040.24	2498.31	3157.44	2217.8	4029.66	3306.21	7142.8	11204.1	3976.91
Q8N2Z9	Centromere protein S	APITD1	31925.4	30283.4	1.05422	0.948568	0.71041	0.947	23634.9	49226	37168.9	17671.7	33001.2	35890	30571.9	28994.2	27351.3	31419.2	30843.9	24582.6	28943.1	26919.1	34600.9
Q8N3Y7	Epidermal retinol dehydrogenase 2	SDR16C5	26773	25379.4	1.05491	0.947948	0.72169	0.947	26898.2	40172.6	21882.8	18138.4	30693.2	34418.6	28705.4	16379.1	25956.7	23850.8	19931.4	19189.9	25511.9	27970.1	26566.6
Q8TBC4	NEDD8-activating enzyme E1 catalytic subunit	UBA3	3953.17	4635.44	0.852813	1.17259	0.74563	0.947	3548.43	1485.2	4217.89	6561.15	8809.23	1530.55	9303.03	8384.38	546.583	1352.5	10342.3	2882.2	126.079	3179.7	4533.33
Q8TBX8	Phosphatidylinositol 5-phosphate 4-kinase type-2 gamma	PIP4K2C	47263.2	55413.6	0.852916	1.17245	0.20965	0.86709	44314.6	42484.4	56643.4	45610.3	72159.9	54014.2	50137.3	58939.6	41190.5	63012.9	70425.4	36738.9	61497.8	43862.4	57570.9
Q96IY4	Carboxypeptidase B2	CPB2	1423.98	1467.42	0.970401	1.0305	0.88705	0.97352	596.765	1584.73	2002.47	1511.97	1332.32	1113.06	1521.45	1858.72	1538.82	2205.77	2089.31	865.545	1421.9	1597.74	596.946
Q96KN2	Beta-Ala-His dipeptidase	CNDP1	13231.2	12772.6	1.0359	0.965344	0.66675	0.947	13420.3	15653.9	11284.5	12565.9	14365.4	12449.4	14945.3	11671.9	13844.8	12717.6	15729.2	10828.2	12453.1	10195.2	11298.7
Q96PD5	N-acetylmuramoyl-L-alanine amidase	PGLYRP2	396507	310205	1.27821	0.782345	0.1021	0.86709	337776	586901	421619	239731	429392	338087	322615	297761	308007	301147	343243	261553	247246	316667	246538
Q96PE5	Opalin	OPALIN	786.924	856.05	0.91925	1.08784	0.71421	0.947	865.775	929.734	635.141	717.046	782.817	965.641	724.687	642.677	10.6466	874.706	1290.6	1002.04	856.849	924.01	1341.88
Q99619	SPRY domain-containing SOCS box protein 2	SPSB2	4754.81	6696.92	0.71	1.40845	0.41452	0.947	4665.48	7956.49	3959.09	2438.19	4563.03	12992.3	3620.05	4562.49	15798.5	9428.55	3492.06	5761.35	3262.11	2904.01	7281.61
Q9C091	GREB1-like protein	GREB1L	26575.5	26846.6	0.989901	1.0102	0.97039	0.99921	16557.1	30616.8	38030.5	21097.6	23900.6	62144.2	23237.2	28516.1	36115.4	23842.8	22475.6	21277.1	18999.2	20922	13882.8
Q9C0A0	Contactin-associated protein-like 4	CNTNAP4	8169.75	9550.42	0.855434	1.169	0.68302	0.947	4465.5	17472.7	3739.53	7001.26	5483.65	10964.6	10293	4918.52	19016.4	12112.8	6592.21	15009.7	14794.2	4542.2	1327.3
Q9HBF5	Suppressor of tumorigenicity 20 protein	ST20	23374.1	16047.3	1.45657	0.686543	0.024018	0.86709	12349.5	20551.2	31116.6	29479.2	21552.6	16094	12792.2	17706.4	13507.4	11536.1	17458.7	13320.3	17143.3	18232.4	17177.3
Q9NPA3	Mid1-interacting protein 1	MID1IP1	219.58	685.896	0.320137	3.12367	0.38522	0.947	53.2309	180.067	230.354	414.67	41.3362	788.029	77.91	583.867	726.025	302.051	3608.34	591.55	611.004	214.748	0
Q9NZP8	Complement C1r subcomponent-like protein	C1RL	58.3592	40.0025	1.45889	0.685452	0.64472	0.947	26.5574	0	201.139	5.74044	0	1.49617	52.9114	121.717	7.91632	27.5692	166.401	7.45785	31.9905	22.567	0
Q9UGM5	Fetuin-B	FETUB	1586	1792.15	0.884971	1.12998	0.63108	0.947	1457.32	882.448	2710.98	1293.25	2456.92	2790.53	2062.48	2124.43	2639.56	2008.63	1045.76	1174.67	1517.58	1005.89	887.2
Q9UK55	Protein Z-dependent protease inhibitor	SERPINA10	17895.8	19018	0.940995	1.06271	0.79034	0.95499	19652.2	6920.75	16431.8	28578.5	28837.3	12372.4	14707	12846.1	20797.4	20178.8	11417.6	20461.4	28711.1	14135.9	24732.6
Q9UMR7	C-type lectin domain family 4 member A	CLEC4A	13292.9	13624.1	0.975691	1.02491	0.95913	0.99921	20036	347.636	13969.7	18818.4	34918.3	300.238	13973.6	4693.95	7395.73	9932.52	1106.74	18099.2	22786.8	7840.03	28818.4
Q9Y2H2	Phosphatidylinositide phosphatase SAC2	INPP5F	8709.01	8376.8	1.03966	0.961855	0.8485	0.96795	7389.69	3097.53	10036.9	14311.9	13206.6	8450.64	7491.55	8065.26	6032.08	7315.76	5427.54	8577.46	10573.4	8507.58	8496.98
			#DIV/0!	#DIV/0!	#DIV/0!	#DIV/0!
			#DIV/0!	#DIV/0!	#DIV/0!	#DIV/0!
			#DIV/0!	#DIV/0!	#DIV/0!	#DIV/0!
			#DIV/0!	#DIV/0!	#DIV/0!	#DIV/0!
			#DIV/0!	#DIV/0!	#DIV/0!	#DIV/0!
			#DIV/0!	#DIV/0!	#DIV/0!	#DIV/0!
			#DIV/0!	#DIV/0!	#DIV/0!	#DIV/0!
			#DIV/0!	#DIV/0!	#DIV/0!	#DIV/0!

## Sheet: p16-DNA- vs p16+DNA-
p16-DNA- vs p16+DNA-
Uniprot	Protein name	Gene name	average p16-DNA-	average p16+DNA-	FC p16-DNA-/p16+DNA-	FC p16+DNA-/p16-DNA-	T-Test Ind. P-value	FDR	20170215_OPSCC_PROTEOMICS_110	20170215_OPSCC_PROTEOMICS_16	20170215_OPSCC_PROTEOMICS_22	20170215_OPSCC_PROTEOMICS_23	20170215_OPSCC_PROTEOMICS_30	20170215_OPSCC_PROTEOMICS_31	20170215_OPSCC_PROTEOMICS_32	20170215_OPSCC_PROTEOMICS_33	20170215_OPSCC_PROTEOMICS_34	20170215_OPSCC_PROTEOMICS_36	20170215_OPSCC_PROTEOMICS_37	20170215_OPSCC_PROTEOMICS_50	20170215_OPSCC_PROTEOMICS_51	20170215_OPSCC_PROTEOMICS_58	20170215_OPSCC_PROTEOMICS_67	20170215_OPSCC_PROTEOMICS_83	20170215_OPSCC_PROTEOMICS_113	20170215_OPSCC_PROTEOMICS_15	20170215_OPSCC_PROTEOMICS_19	20170215_OPSCC_PROTEOMICS_20	20170215_OPSCC_PROTEOMICS_43
									p16-DNA-	p16-DNA-	p16-DNA-	p16-DNA-	p16-DNA-	p16-DNA-	p16-DNA-	p16-DNA-	p16-DNA-	p16-DNA-	p16-DNA-	p16-DNA-	p16-DNA-	p16-DNA-	p16-DNA-	p16-DNA-	p16+DNA-	p16+DNA-	p16+DNA-	p16+DNA-	p16+DNA-
A0A075B6Z2	Protein TRAJ56 (Fragment)	TRAJ56	7592.01	6643.75	1.14273	0.875097	0.46278	0.977814	7046.12	5715.72	4487.62	13273.9	8193.35	11490.3	12616.6	8603.75	6104.94	6117.12	5761.92	7167.53	5731.38	6188.06	5081.2	7892.58	4587.37	7972.71	7803.85	5673.16	7181.67
A0A096LPE2;P35542	Protein SAA2-SAA4	SAA2-SAA4	11340.2	12602.1	0.899866	1.11128	0.432937	0.977814	6944.06	11643.3	6515.53	15981.9	11026.1	13329.4	12364	12945.7	9839.21	13445.7	11446.8	11249.7	12274	11944.8	7626.82	12866.6	9018.97	16466.7	16296.5	14752.7	6475.68
A0A0A0MT01	Gelsolin	GSN	3229.56	5340.84	0.604692	1.65373	0.0687025	0.977814	1308.32	3507.86	2423.25	7668.82	6447.04	4002.94	1337.32	3638.9	951.544	2739.94	3782.73	4096.13	1671.09	1602.68	1328.66	5165.81	8673.95	6694.71	4922.75	5031.14	1381.67
A0A0B4J2B5	Protein IGHV3OR16-9 (Fragment)	IGHV3OR16-9	1217.85	953.695	1.27698	0.783096	0.0455025	0.977814	1160.54	1129.27	1440.02	1213.44	885.64	1003.96	998.35	898.895	1167.41	1670.71	1309.53	1080.82	1325.96	1617.39	1254.04	1329.66	766.609	883.754	1130.66	646.25	1341.21
A0A1B0GUA9	Uncharacterized protein	C13orf46	7108.09	7340.92	0.968283	1.03276	0.911591	0.985243	20992.2	2889.06	6478.62	4087.75	5442.07	3956.22	7200.26	7755.87	7211.8	5302.14	6813.21	3879.05	8249.4	10867.5	9745.44	2858.86	3828.97	10472.9	7884.39	7187.04	7331.34
A8MWS1;Q8N743	Putative killer cell immunoglobulin-like receptor like protein KIR3DP1	KIR3DP1	34857	29349.5	1.18765	0.841999	0.542117	0.977814	34184.2	38127	16568.2	29067.6	62226.2	54079.7	73152.6	50630.5	17133.4	22550.3	30448.9	32464.7	13717.3	15284.5	20919.8	47156.8	13413.8	43980.8	34576.4	39930.5	14846.2
B4E1Z4;P00751	cDNA FLJ55673, highly similar to Complement factor B (EC 3.4.21.47)		1.12694e+06	1.04593e+06	1.07745	0.928119	0.405256	0.977814	1.04092e+06	1.06884e+06	919994	1.24906e+06	1.12291e+06	1.1227e+06	1.40905e+06	1.45453e+06	1.05147e+06	1.06099e+06	1.03712e+06	1.32648e+06	871515	1.29652e+06	846297	1.1526e+06	715125	1.15341e+06	1.20797e+06	1.17559e+06	977576
B9A064;P0CG04;P0CG05;P0CG06;A0M8Q6	Immunoglobulin lambda-like polypeptide 5	IGLL5	7399.57	9153.34	0.808402	1.23701	0.684986	0.977814	1412.67	29668.4	1381.27	3094.42	4967.63	4243.17	14781.7	1215.85	16246.6	10180	3410.38	2531.52	13896.8	610.82	1446.86	9305.01	18886.6	20216.7	1328.47	3454.53	1880.36
O00750	Phosphatidylinositol 4-phosphate 3-kinase C2 domain-containing subunit beta	PIK3C2B	15000.2	15281.5	0.981591	1.01875	0.82077	0.977814	19099.9	11683.8	15144.1	18644.7	14424.3	15086.8	12672.1	16724.2	15581.3	15136.7	13381.6	16996.2	12999.5	14544.6	10198.2	17684.9	14131.7	17794.8	16456.4	12425	15599.5
O14791	Apolipoprotein L1	APOL1	1665.67	1888.99	0.881783	1.13407	0.631285	0.977814	1420.79	2300.6	2334.62	2823.88	857.405	684.967	687.003	723.07	966.839	1835.52	1006.58	1576.31	2313.4	1820.3	1031.71	4267.8	1538.53	2420.59	2348.07	1741.62	1396.13
O15315	DNA repair protein RAD51 homolog 2	RAD51B	9339.26	9780.21	0.954914	1.04722	0.827735	0.977814	4283.34	11423	6068.59	18093.2	12321.3	12951.7	4890.27	13419.9	8701.98	6937.19	12761.4	11786.3	5180.78	4591.86	3551.18	12466.1	10160	10236.4	7840.54	9384.99	11279.1
O75145	Liprin-alpha-3	PPFIA3	1703.24	1291.1	1.31922	0.758026	0.202381	0.977814	2561.74	674.628	1086.61	1708	1809.83	3356.45	2505.99	1958.8	1339.45	1317.31	1852.88	1346.38	1589.08	1593.96	1350.01	1200.69	1647.83	1150.93	926.814	978.745	1751.17
O75636	Ficolin-3	FCN3	3428.49	3516.9	0.974862	1.02579	0.854182	0.977814	2775.4	4184.48	2166.82	4478.7	4993.48	4495.61	3763.65	3226.99	3295.21	2415.86	3361.18	4474.36	2059.77	2350.21	3559.21	3254.91	2349.24	3005.47	4258.58	3269.34	4701.86
O75882	Attractin	ATRN	4041.92	4794.35	0.843059	1.18616	0.49681	0.977814	973.064	5293.92	2708.54	8477.18	3184.26	4390.39	3023.01	4471.83	2914.96	4808.11	5005.18	7423.04	2285.29	2215.53	725.794	6770.66	3153.37	7467.22	4690.75	5196.18	3464.25
O94887	FERM, RhoGEF and pleckstrin domain-containing protein 2	FARP2	1362.59	1604.29	0.849344	1.17738	0.36125	0.977814	663.742	1567.78	612.396	1292.48	1509.96	1962.17	2329.41	1301.86	857.892	1705.05	1118.62	1699.73	1019.13	1399.35	1028.8	1733.14	1805.68	1952.55	1123.55	2313.01	826.653
O95164	Ubiquitin-like protein 3	UBL3	3211.91	2246.99	1.42943	0.699581	0.447023	0.977814	301.262	2633.4	1729.27	8255.21	3545.15	2603.48	1064.35	2026.39	2349.78	6515.26	1948.17	3892.53	1782.29	1263.82	1982.76	9497.4	220.576	3511.1	1260.48	3288.73	2954.06
O95445	Apolipoprotein M	APOM	27323.5	24431.6	1.11837	0.894159	0.501795	0.977814	16442.1	26635.1	31040.5	48385.6	25779.2	34784.9	30088.3	22271.1	23622.8	35467.5	22550.5	22327.7	19250.3	21581.5	16420	40528.5	25765.3	30827.8	16895.4	25911.9	22757.3
P00450	Ceruloplasmin	CP	2.99659e+06	2.62607e+06	1.14109	0.876354	0.373922	0.977814	2.47e+06	3.09242e+06	1.80123e+06	4.0408e+06	3.48686e+06	3.38712e+06	4.52946e+06	4.64556e+06	2.39965e+06	2.72572e+06	2.73127e+06	2.95675e+06	2.06856e+06	2.71049e+06	2.2184e+06	2.68114e+06	1.68144e+06	2.7156e+06	3.40235e+06	2.83959e+06	2.49137e+06
P00734	Prothrombin	F2	437860	447146	0.979235	1.02121	0.844244	0.977814	413165	415349	360496	452109	549149	624973	523674	587609	340310	371143	428592	377869	323516	463614	292495	481702	386149	554729	407429	470898	416523
P00736	Complement C1r subcomponent	C1R	125468	120138	1.04437	0.957516	0.612551	0.977814	129151	111105	137976	146246	145905	157197	141831	145321	91362.8	112622	117741	132446	108241	118660	98696.8	112988	85934.6	143216	133913	131346	106278
P00739	Haptoglobin-related protein	HPR	27192.6	27765.2	0.979378	1.02106	0.919188	0.985243	41760.2	27958.1	16802	20489.4	29999.9	18094.9	17792.8	28870.4	23890.7	18540	20873.9	21109.7	18575.5	46021.3	26783.2	57519.7	19048.9	35097.6	22873.7	33403.1	28402.6
P00740	Coagulation factor IX	F9	14493.3	14629.6	0.990681	1.00941	0.973919	0.985243	9507.75	41913.5	9574.17	10298.5	12595.4	11210.3	18896.4	8266.29	14161	13929.4	6695.33	13535.3	16343.4	14105.6	11858.9	19001.1	3689.02	17652.2	24969.2	14708.6	12129.1
P00742	Coagulation factor X	F10	36105.3	38128	0.94695	1.05602	0.816511	0.977814	24182	30716.7	34255.5	71986.2	29496.6	20386	13407.8	26022.5	29525.3	57081.1	38277.1	45716.5	23644.4	25054.6	28637	79295.3	38962.6	47218.8	27482	37052.3	39924.2
P00746	Complement factor D	CFD	3726.09	3316.4	1.12353	0.890049	0.44047	0.977814	4181.81	3393.71	3332.34	3702.46	4804.99	4095.05	4637.7	4792.64	3052.75	4043.88	5553.34	4543.29	1613.28	2925.28	1899.85	3045.11	2987.69	2235.56	3654.79	3406.17	4297.81
P00747;Q02325;Q15195	Plasminogen	PLG	657570	718149	0.915646	1.09212	0.533177	0.977814	558160	756794	517144	746386	422170	606142	340874	866041	797010	704507	694123	776228	543909	703170	378289	1.11018e+06	611056	928065	649440	785980	616202
P00748	Coagulation factor XII	F12	23.336	13.5471	1.72258	0.580524	0.185027	0.977814	0	27.3989	20.7864	21.1036	20.8512	39.113	47.9104	39.1742	10.1016	30.1101	34.1307	21.3647	6.01392	10.5539	7.1549	37.609	8.41838	7.27292	17.264	34.7803	0
P01008	Antithrombin-III	SERPINC1	380965	396458	0.960923	1.04067	0.816964	0.977814	265612	424824	298525	334720	751834	596081	469748	419415	288940	373996	240762	359898	265443	311945	239119	454582	410370	424032	316722	509835	321329
P01011	Alpha-1-antichymotrypsin	SERPINA3	692697	521985	1.32704	0.753555	0.267436	0.977814	851079	394774	379255	512868	636900	722216	1.77082e+06	787241	617430	632913	498709	698314	549612	618428	832488	580095	432817	643179	723704	420717	389510
P01019	Angiotensinogen	AGT	259006	252118	1.02732	0.973406	0.898884	0.985243	178094	188000	143164	374606	402302	355977	393841	329920	142237	214955	279972	288229	141228	213600	124691	373284	198410	173374	406446	337362	144999
P01024;P61289	Complement C3	C3	8.12999e+06	7.79585e+06	1.04286	0.958901	0.830588	0.977814	5.57289e+06	7.97508e+06	3.49192e+06	8.30511e+06	9.55122e+06	1.01474e+07	1.20364e+07	1.34241e+07	4.47325e+06	6.97679e+06	1.05246e+07	1.14849e+07	4.88001e+06	6.01332e+06	3.93204e+06	1.12908e+07	6.52848e+06	9.31514e+06	8.89546e+06	9.75434e+06	4.48586e+06
P01031	Complement C5	C5	241983	230392	1.05031	0.952099	0.645166	0.977814	260667	206394	190981	231326	293257	336952	266590	318756	200372	205143	223936	269364	172451	228683	183401	283460	181760	271958	240769	269998	187475
P01034	Cystatin-C	CST3	7610.83	8083.89	0.941481	1.06216	0.574194	0.977814	7751.23	7058.82	8023.05	10864.4	7633.9	8422.78	6097.54	5132.61	7474.83	8461.55	7109.72	9071.85	4914.63	6569.03	6288.12	10899.2	9256.14	8456.98	7694.49	6281.1	8730.74
P01042	Kininogen-1	KNG1	772581	736100	1.04956	0.95278	0.659175	0.977814	763094	659236	728386	918147	878356	924802	605198	924657	795161	818266	700331	921315	529049	651643	438106	1.10555e+06	660400	815787	645304	718112	840895
P01591	Immunoglobulin J chain	JCHAIN	133.194	157.143	0.847593	1.17981	0.592552	0.977814	1.03867	149.439	108.316	352.6	137.635	213.292	158.223	212.356	56.5791	155.58	102.372	122.763	96.5657	77.313	59.5812	127.444	41.4556	265.99	205.034	222.047	51.1902
P01834	Ig kappa chain C region	IGKC	150374	130192	1.15501	0.865793	0.651503	0.977814	89972.7	311690	38513.8	94653.4	137150	270454	386372	94899.2	173531	130254	116317	101839	148748	84699.6	73564.8	153316	150040	186500	131521	97529.6	85371.3
P02649	Apolipoprotein E	APOE	162518	211600	0.768043	1.30201	0.136685	0.977814	94803.5	151111	120334	228631	253907	208202	141476	181594	110856	118263	178376	199223	118052	142628	80683.1	272150	313518	219714	184398	234047	106325
P02654	Apolipoprotein C-I	APOC1	41643.7	46297.5	0.89948	1.11175	0.61258	0.977814	26725.3	42172	43464.2	75102.4	29292.4	29887.3	29115.9	34347.1	21904.4	65466.2	42306.9	41929.8	42563.9	31377.5	23433.3	87210.8	42116.2	56968.1	37888.9	61241.1	33273.3
P02655	Apolipoprotein C-II	APOC2	18194.3	22698.8	0.801553	1.24758	0.487808	0.977814	7437.13	22530	43554.3	31595.8	13209.3	14539.4	4617.6	16264	8464.58	19963.5	16869.5	16638.4	21444.1	13162.8	4577.35	36241.4	24140.3	14300.7	16200.6	50589	8263.61
P02656	Apolipoprotein C-III	APOC3	155666	175156	0.888727	1.12521	0.639041	0.977814	112138	130260	138240	163557	166846	162357	84028.3	150830	94302.3	197358	146087	172094	142566	144736	62765.5	422485	237219	152416	120019	281223	84901.3
P02741	C-reactive protein	CRP	15267.2	8901.52	1.71512	0.58305	0.723032	0.977814	7432.67	5574	4143.54	3016.93	3488.64	12772.1	158258	6079.16	3420.7	3085.46	3962.59	5389.43	2455.54	10653.1	10702	3840.93	2543.74	3073.13	32754.2	3576.72	2559.8
P02743	Serum amyloid P-component	APCS	95871.5	90603.2	1.05815	0.945049	0.853599	0.977814	38777.5	79663.3	35834.8	54206	139728	203609	113833	175962	40586.4	108578	95843.5	143146	37222	51864	33819.3	181270	103006	98636.1	66331.9	144937	40104.8
P02745	Complement C1q subcomponent subunit A	C1QA	5751.93	5815.57	0.989056	1.01107	0.960013	0.985243	4559.98	6066.68	3209.51	6964.43	11943.7	7296.06	7359.24	5569.5	3235.01	4064.24	9704.33	6770.98	4208.41	3346.87	2805.14	4926.78	2457.83	6237.37	7350.97	7665.44	5366.25
P02746	Complement C1q subcomponent subunit B	C1QB	11387	13870	0.820981	1.21805	0.256526	0.977814	7629.35	12310.6	6571.62	17030.6	20200.6	12587.2	9322.54	13492	9082.18	11099.1	10135	13274.4	9708.19	10020.7	4971.37	14756.5	8401.81	21628	13219	15132.3	10968.8
P02747	Complement C1q subcomponent subunit C	C1QC	14762.8	16825.9	0.877388	1.13975	0.54607	0.977814	7030.21	16739.6	4264.19	21265.6	27741.3	19945.7	10358.2	21116.6	12518.7	11986.8	17327.6	16228.3	11546.6	13112	5595.91	19428.1	9297.58	26005.3	13358.1	22693.1	12775.3
P02748	Complement component C9	C9	257228	247011	1.04136	0.96028	0.796485	0.977814	356076	216760	151133	168689	311990	270944	339777	379722	328923	244091	184910	240690	176591	335302	264931	145124	147885	298347	282882	303400	202541
P02749	Beta-2-glycoprotein 1	APOH	1.1943e+06	1.19372e+06	1.00049	0.999513	0.997083	0.997083	1.24432e+06	1.01524e+06	783600	1.46253e+06	1.45407e+06	1.37058e+06	644564	1.59839e+06	1.13027e+06	1.33883e+06	1.4629e+06	1.20584e+06	842647	999981	742552	1.81247e+06	1.12414e+06	1.26705e+06	978765	1.39709e+06	1.20153e+06
P02750	Leucine-rich alpha-2-glycoprotein	LRG1	399506	314654	1.26967	0.787609	0.410298	0.977814	694026	271776	414816	240090	281421	249807	1.00178e+06	291499	572098	373668	206844	222474	278522	498165	528375	266728	193412	294269	423324	257920	404346
P02753	Retinol-binding protein 4	RBP4	161529	159444	1.01308	0.987093	0.949811	0.985243	119419	107720	146017	107792	213954	241130	122093	271927	121637	181065	181095	229141	86420.1	116245	64394.5	274418	170816	169460	125265	230802	100879
P02760	Protein AMBP	AMBP	442211	445166	0.993361	1.00668	0.940217	0.985243	460951	429878	363209	520507	513970	553433	403037	594713	388237	395273	424689	454277	320145	446448	308798	497808	381639	486221	405087	518975	433908
P02765	Alpha-2-HS-glycoprotein	AHSG	1.21907e+06	1.30996e+06	0.930621	1.07455	0.648311	0.977814	922015	1.46783e+06	938098	2.06973e+06	1.07157e+06	1.59006e+06	644265	1.70667e+06	1.01426e+06	1.2376e+06	1.53893e+06	1.68286e+06	811035	878943	638997	1.29231e+06	1.31587e+06	1.40945e+06	1.00963e+06	1.39226e+06	1.42257e+06
P02766	Transthyretin	TTR	662590	607046	1.0915	0.916172	0.70507	0.977814	451874	448512	301116	486519	791039	932447	524702	1.26441e+06	769589	580455	866339	645068	379765	497173	359497	1.30293e+06	648192	845755	478398	662150	400735
P02768	Serum albumin	ALB	1.8456e+06	2.02365e+06	0.912015	1.09647	0.790228	0.977814	877601	4.70836e+06	622577	1.32477e+06	1.76608e+06	1.42395e+06	3.46634e+06	842786	3.21362e+06	2.12487e+06	1.21487e+06	1.14523e+06	2.8411e+06	588906	867829	2.50074e+06	3.88618e+06	3.6028e+06	697845	1.1335e+06	797928
P02774	Vitamin D-binding protein	GC	2.45948e+06	2.26079e+06	1.08789	0.919212	0.330011	0.977814	2.62418e+06	2.29638e+06	2.12042e+06	2.63319e+06	2.82415e+06	2.6863e+06	2.76153e+06	3.49166e+06	2.24077e+06	2.17899e+06	2.47207e+06	2.26519e+06	1.69236e+06	2.34836e+06	1.91804e+06	2.79814e+06	2.15283e+06	2.55053e+06	2.05458e+06	2.33545e+06	2.21055e+06
P02775	Platelet basic protein	PPBP	107763	90419.8	1.19181	0.839063	0.291843	0.977814	139957	74244.9	84238.5	133980	122897	148105	190913	107090	97427.5	108370	68422.7	77570.8	93001.5	115055	66652.4	96280.3	70815.3	116551	94781.2	68479.5	101472
P02790;P08910;P41247;Q969G2;Q9NZ08;Q9ULC5;Q8N987	Hemopexin	HPX	3.83218e+06	4.1918e+06	0.914209	1.09384	0.276148	0.977814	5.40441e+06	3.08335e+06	3.12141e+06	4.1085e+06	4.20882e+06	3.56997e+06	4.62659e+06	4.23967e+06	3.12286e+06	4.21331e+06	4.02857e+06	3.82909e+06	2.97106e+06	3.80737e+06	3.12885e+06	3.85106e+06	3.81868e+06	4.35525e+06	4.36626e+06	4.80205e+06	3.61676e+06
P03952	Plasma kallikrein	KLKB1	174074	164076	1.06093	0.942566	0.50283	0.977814	189272	134672	167531	155460	171544	207677	261134	159182	157510	184846	161311	166846	150490	164034	139626	214047	162539	164630	153032	178869	161310
P03986	T-cell receptor gamma-2 chain C region	TRGC2	831.172	1189.23	0.698918	1.43078	0.16084	0.977814	633.479	761.418	416.882	1544.22	902.554	495.26	537.052	1308.79	400.14	762.463	1094.08	1409.12	862.682	695.381	470.207	1005.02	475.952	1758.51	2234.46	958.031	519.183
P04003	C4b-binding protein alpha chain	C4BPA	307311	300701	1.02198	0.978491	0.835386	0.977814	415679	281593	328576	181831	271077	275208	262667	316812	310198	280919	246951	420175	314108	389950	260122	361115	256528	371548	262677	324546	288208
P04004	Vitronectin	VTN	496788	468075	1.06134	0.942203	0.641784	0.977814	491870	449400	374345	540798	576438	793042	624087	490351	381307	451228	466190	504290	319860	426927	340161	718310	389724	504080	482911	522013	441647
P04070	Vitamin K-dependent protein C	PROC	798.72	1066.02	0.749253	1.33466	0.0870771	0.977814	548.643	924.18	1162.46	604.502	962.635	698.545	271.711	965.279	735.05	1143.79	978.109	1147.45	809.624	782.623	524.544	520.371	1558.96	1221.15	859.71	1128.79	561.495
P04083	Annexin A1	ANXA1	132370	148807	0.889542	1.12417	0.727331	0.977814	399479	87305	154157	61326	66192.8	17154.2	52864	36307.5	249718	139712	66431.2	91131.9	130596	165274	263339	136934	146848	159136	134566	98849.7	204634
P04196	Histidine-rich glycoprotein	HRG	248215	212527	1.16792	0.856222	0.384499	0.977814	192152	224673	129476	366207	333123	313445	207980	255455	373709	189445	252760	259546	173016	186401	157299	356751	146864	211705	183302	340567	180197
P04217	Alpha-1B-glycoprotein	A1BG	1.04824e+06	1.00338e+06	1.04471	0.957201	0.669406	0.977814	1.17711e+06	907230	1.0572e+06	1.51831e+06	1.01927e+06	1.18562e+06	1.17311e+06	1.27916e+06	947677	960224	868667	1.0374e+06	680438	940465	808340	1.21169e+06	827743	934138	1.03973e+06	897473	1.31782e+06
P04259;P02538;P48668	Keratin, type II cytoskeletal 6B	KRT6B	38.5619	22.2631	1.7321	0.577334	0.381932	0.977814	25.9821	9.97904	8.07836	65.471	34.7312	155.394	13.9978	7.94617	31.688	62.4586	24.896	37.7448	9.65695	18.3334	22.229	88.4036	2.02921	48.1922	32.8617	18.414	9.81825
P04264	Keratin, type II cytoskeletal 1	KRT1	23044	16697.9	1.38005	0.724611	0.216229	0.977814	21691.7	20081.4	15136	17395.6	21909.5	38498.8	53518.9	37701.1	19587.2	14806.1	23652	16697.5	16450.3	17245.2	14647.1	19685.1	14749.9	18130.7	18443.1	17430.9	14735.1
P04278	Sex hormone-binding globulin	SHBG	8440.51	9413.65	0.896625	1.11529	0.640176	0.977814	9221.15	7959.97	12433.1	12286.4	4969.04	5445.62	9400.59	6199.22	7948.24	9402.96	3941.64	4278.37	17348.9	10278.8	6367.49	7566.7	3727.33	6350.42	18186.2	9336.53	9467.79
P05090	Apolipoprotein D	APOD	83804.5	98023.5	0.854943	1.16967	0.217634	0.977814	72314.6	64372.9	102549	83294.1	124972	105522	56997.2	76188	69024.5	89116	104832	99363.9	66041.9	70698.2	58644.7	96940.8	140567	104277	68773.3	94434	82066.3
P05155	Plasma protease C1 inhibitor	SERPING1	1.00098e+06	931073	1.07508	0.93016	0.544234	0.977814	912371	835720	809499	1.20388e+06	1.17957e+06	1.13498e+06	1.3119e+06	1.32761e+06	805996	1.00463e+06	915261	1.23842e+06	675657	870040	575351	1.21483e+06	644467	957153	1.05138e+06	1.03813e+06	964236
P05156	Complement factor I	CFI	241949	229519	1.05416	0.948622	0.56969	0.977814	260994	194001	227570	209628	233613	254398	333570	319139	235700	190231	230795	283713	200227	264356	205998	227257	170426	247225	277619	241154	211169
P05452	Tetranectin	CLEC3B	57496.5	58225.7	0.987476	1.01268	0.906086	0.985243	47231.4	57643.6	37064.3	68301.3	77299.5	68987.5	71365.9	78790.4	48944.3	54123.9	62328.7	59227.9	41308.1	47227.3	45211.6	54887.8	50481.7	64735.7	53510.6	53972.4	68427.9
P05543	Thyroxine-binding globulin	SERPINA7	37116.9	25396.5	1.4615	0.684231	0.0441901	0.977814	32326.4	34473.7	14564.9	49613.6	58311.9	50781.2	40134.1	51746.1	37025.7	35700.5	36382.3	41596.7	23362.8	27797.5	23855.1	36197.3	18881.8	33208.2	24163.4	23544.2	27184.9
P05546	Heparin cofactor 2	SERPIND1	288861	282540	1.02237	0.978119	0.875486	0.985243	204533	277852	173922	299460	396806	377037	344942	386747	254336	289449	279624	328013	186766	234191	162494	425602	245820	303190	272941	361845	228906
P06276	Cholinesterase	BCHE	2618	2932.27	0.892824	1.12004	0.490642	0.977814	1947.98	2348.22	1350.69	4425.73	2504.36	3209.62	1073.76	4024.9	3119.04	2613.52	3110.67	2208.6	2531.76	2532.87	1521.87	3364.48	3349.53	3770.55	2049.91	3051.21	2440.18
P06396	Gelsolin	GSN	130.044	210.585	0.617535	1.61934	0.3248	0.977814	0	486.468	34.4553	348.958	277.27	89.7031	0.28124	166.331	9.71884	118.416	104.024	168.358	47.6979	13.6591	10.3638	204.996	4.23783	446.802	332.626	267.336	1.92434
P06681	Complement C2	C2	9062.4	8075.08	1.12227	0.891053	0.662605	0.977814	2049.65	9710.45	3046.01	14143.3	13503.1	16093.1	16463.7	13320.1	6729.57	6973.56	8892	9844.34	4035.93	6888.79	3938.05	9366.78	4155.28	9808.07	11727.2	9062.93	5621.93
P06727	Apolipoprotein A-IV	APOA4	545057	769464	0.708359	1.41171	0.0659283	0.977814	336658	687015	386914	708309	819347	666651	406210	777436	345859	785693	644087	775484	333702	326863	288356	432323	980375	1.01264e+06	592706	925850	335746
P07225	Vitamin K-dependent protein S	PROS1	67154.5	72654.5	0.924299	1.0819	0.398528	0.977814	65538.2	64773.3	53472.4	75353.9	62497.3	74059.4	62379.6	73244	68301	64488.1	66802.6	84833.9	59704.8	66403.1	42508.7	90112.1	59471.8	90084.4	63321.8	90263.1	60131.6
P07316	Gamma-crystallin B	CRYGB	270.897	646.901	0.41876	2.388	0.101185	0.977814	0	639.633	265.618	278.928	306.145	240.58	215.947	469.72	104.846	193.515	553.289	109.394	275.62	131.469	0	549.644	2126.87	544.833	243.344	311.282	8.17922
P07357	Complement component C8 alpha chain	C8A	106001	114713	0.924055	1.08219	0.392803	0.977814	96680.1	111276	82843.2	131974	109018	125216	110576	146775	102813	96242.5	111318	114110	83178.2	95852.4	74684.8	103456	85512.4	133072	132800	125979	96199.3
P07358	Complement component C8 beta chain	C8B	75940.2	78140.9	0.971837	1.02898	0.724523	0.977814	69992.3	74871.7	64317.2	76501.9	69851	82647.4	83003.6	101549	81543	77966.7	65162	75162.3	75948.3	80735.4	51631.7	84160	59207.4	90007.2	93615.9	83222.1	64651.9
P07360	Complement component C8 gamma chain	C8G	87475.8	84591.5	1.0341	0.967027	0.786631	0.977814	72376.6	94925.4	58871.2	92625.6	99607.6	120942	98582.5	129866	86756.2	84717.1	81643.6	89787.7	59658.8	78950.3	62663.9	87638.8	48943.3	97240.7	101448	102330	72996.1
P07996	Thrombospondin-1	THBS1	32745.4	45244	0.723752	1.38169	0.106024	0.977814	17013	44898.5	22479.2	49626.3	43025.8	44036.1	57074.4	32202.5	22780.3	31883.5	26268.5	24425	21689	25573.9	22465.5	38485.2	24519.6	68041.3	59741.2	52696	21221.9
P08185	Corticosteroid-binding globulin	SERPINA6	74987.4	60518.5	1.23908	0.80705	0.207149	0.977814	47876.8	90244.8	40665.6	101162	92836.5	102347	108152	79489.7	66353.6	65049.1	63151.7	77216.3	50913.9	58366	48049.9	107923	40967.8	70151.6	69839.6	73453	48180.7
P08294	Extracellular superoxide dismutase [Cu-Zn]	SOD3	240.6	138.075	1.74253	0.573877	0.522391	0.977814	0	170.887	62.7628	176.662	303.849	1426.55	550.588	102.41	65.129	178.349	106.74	118.062	53.4991	105.181	84.9479	343.98	143.911	162.785	109.621	207.206	66.852
P08571	Monocyte differentiation antigen CD14	CD14	2853.87	2253.92	1.26618	0.789776	0.259418	0.977814	2156.16	2391.65	3468.45	3702.9	3971.85	3861.54	5345.1	3564.61	2065.87	2027.29	2832.18	3164.79	872.498	1688.01	1551.5	2997.51	1991.24	2233.74	2311.62	2347.01	2385.99
P08603;Q02985	Complement factor H	CFH	392954	402581	0.976086	1.0245	0.840842	0.977814	425442	357618	293603	226388	523201	318300	375322	393501	445094	335489	338344	442350	464846	465265	335511	546986	315293	574485	379234	444871	299023
P08697	Alpha-2-antiplasmin	SERPINF2	121434	128757	0.943124	1.06031	0.560431	0.977814	114910	97746.8	114148	152051	127172	148606	157560	114217	122251	120184	113897	113866	90766.2	112581	82316.4	160667	122906	109967	131080	175160	104671
P08779	Keratin, type I cytoskeletal 16	KRT16	381118	323181	1.17927	0.84798	0.667575	0.977814	747020	174469	735583	73970.2	136325	92697.3	745566	94832	581335	352018	133584	179347	686404	731121	358663	274961	159457	222532	617500	426125	190291
P09172	Dopamine beta-hydroxylase	DBH	413.782	160.831	2.57277	0.388687	0.495291	0.977814	0	155.449	20.7675	604.161	115.769	134.042	3328.67	61.5005	142.774	235.364	335.673	413.088	99.4955	179.977	569.754	224.021	224.879	251.758	45.8794	218.391	63.25
P09871	Complement C1s subcomponent	C1S	125382	115301	1.08744	0.919595	0.462856	0.977814	136057	106487	99675.2	119209	140946	184881	190884	144136	97090	104428	117608	129912	101827	115909	100770	116298	103336	131827	97496.5	126037	117809
P0C0L4	Complement C4-A	C4A	12095.3	13027.4	0.928447	1.07707	0.831331	0.977814	4908.26	15525.9	4765.86	8080.93	21267.3	18330.9	11101.6	20475.1	8008.3	7652.47	10512.9	8057.7	6128.61	7904.58	5045.18	35758.7	13322.3	9172.39	10766.9	27472.9	4402.61
P0C0L5	Complement C4-B	C4B	42998.5	31563.8	1.36227	0.734067	0.366269	0.977814	39936.3	48782.1	21899.3	29751.9	36777.7	76392.4	17599.2	32885.2	2093.33	61380.1	39013.3	89033.2	44470	50146.1	8230.92	89585.2	9964.33	28772.1	32849.6	52081.4	34151.6
P0DJI8	Serum amyloid A-1 protein	SAA1	49894.2	29493.7	1.69169	0.591125	0.449777	0.977814	34801	23373.6	25744.4	27338.4	30530.2	41792.6	256099	32066	31228.9	29724.9	26123.1	30646.5	28087.2	44382.8	102581	33788.1	26067.1	26677.2	34536	31104.3	29084.1
P0DJI9	Serum amyloid A-2 protein	SAA2	2254.47	289.167	7.79642	0.128264	0.395039	0.977814	856.961	293.986	277.604	346.891	388.695	2402.69	9846.65	226.993	209.712	338.282	233.356	298.369	294.194	1114.3	18564.4	378.4	52.8143	397.626	500.693	311.481	183.222
P10643	Complement component C7	C7	201600	160998	1.25219	0.798603	0.0995507	0.977814	237348	143254	189768	245518	234661	305902	262537	193340	214711	182626	165396	205398	140950	182158	176073	145951	102729	141184	188109	156440	216528
P10909	Clusterin	CLU	205066	214329	0.956783	1.04517	0.731768	0.977814	204895	206974	194759	199537	292820	321711	197103	168635	143213	207938	167797	285852	143012	191585	128250	226977	192196	251702	175390	262477	189878
P13645	Keratin, type I cytoskeletal 10	KRT10	10883.2	11808.2	0.921664	1.08499	0.703986	0.977814	6153.15	9850.36	8453.63	12969.3	14315.1	23444.3	16220.9	15440.4	7279.83	7511.3	11439.5	10903.5	6321.48	7229.1	7467.62	9131.52	8134.68	10677.9	19361.6	13133.4	7733.41
P13671	Complement component C6	C6	97750	93983.2	1.04008	0.961465	0.753257	0.977814	70276.8	107303	62002.1	107314	113160	107021	158487	125682	93060.7	84200.8	101277	93135.6	80246	97878.4	64043.5	98913.2	77247.6	100366	112605	108605	71091.3
P15169	Carboxypeptidase N catalytic chain	CPN1	7977.73	6468.25	1.23337	0.810789	0.242817	0.977814	7732.29	6531.44	5842.91	5511.3	9554.84	12401.4	13575.5	12102.7	9477.19	4577.71	5983.06	7160.21	6801.5	7634.81	6346.28	6410.55	5191.14	5945.13	8256.48	6713.31	6235.2
P15428	15-hydroxyprostaglandin dehydrogenase [NAD(+)]	HPGD	6885.74	6107.35	1.12745	0.886956	0.480284	0.977814	6488.76	5085.59	5407.39	5670.69	8219.38	11903.6	13209.9	6356.22	5663.87	5661.25	5522.48	5402.28	6540.97	7306.41	6478.21	5254.88	6182.24	6125.12	5861.44	6024.27	6343.69
P17936	Insulin-like growth factor-binding protein 3	IGFBP3	498.221	598.87	0.831936	1.20202	0.530234	0.977814	118.618	875.423	362.562	451.528	873.89	359.115	148.856	506.625	195.209	477.439	350.355	571.464	345.794	266.87	745.251	1322.54	900.575	662.634	486.762	724.896	219.482
P19105	Myosin regulatory light chain 12A	MYL12A	36029.8	34531.4	1.04339	0.958412	0.716791	0.977814	28056.7	24417	27827.8	41747.8	37434.9	39986	51533.1	29975.1	23877.4	28895.2	39421.8	41751.6	44153.6	47840	35297.5	34261.7	41736.1	36649.7	38147.1	27545.6	28578.5
P19652	Alpha-1-acid glycoprotein 2	ORM2	22124.7	20788.4	1.06428	0.939603	0.849365	0.977814	21959.8	12451.2	20540.8	17815.2	11730.7	8905.96	10818.8	10330.2	18872.2	27230.2	11623.4	13202.3	35226.6	66441.6	26441.4	40404.3	19957.6	28336.3	16806.2	15559.5	23282.4
P19823	Inter-alpha-trypsin inhibitor heavy chain H2	ITIH2	1.02353e+06	1.05991e+06	0.965676	1.03554	0.773381	0.977814	901676	964197	738148	1.33397e+06	1.33093e+06	1.48859e+06	743639	1.47994e+06	846137	887843	1.08727e+06	1.03377e+06	773575	886354	720494	1.15991e+06	1.10349e+06	1.17022e+06	808085	1.13293e+06	1.0848e+06
P19827	Inter-alpha-trypsin inhibitor heavy chain H1	ITIH1	478140	505872	0.94518	1.058	0.660637	0.977814	429086	452964	324523	570113	598667	708645	321974	729635	388147	461357	482132	499797	385487	420637	303811	573259	436754	603478	429229	592857	467040
P20742	Pregnancy zone protein	PZP	58082.2	59707.5	0.972778	1.02798	0.794202	0.977814	49562.9	72485.9	40027.1	68237.5	62041.1	62111.8	59102.2	73620.4	61743.8	51484.4	58707.4	64703.7	43313.5	49997.2	36132.7	76042.9	43447.5	73464.9	64910.2	64483.9	52230.9
P20851	C4b-binding protein beta chain	C4BPB	421.732	417.906	1.00915	0.990928	0.973125	0.985243	403.586	779.574	162.941	698.275	452.294	357.235	239.511	600.661	214.973	414.093	371.661	466.398	395.345	203.282	272.783	715.101	207.293	861.895	340.175	567.468	112.7
P22352	Glutathione peroxidase 3	GPX3	31369.3	30470.8	1.02949	0.971357	0.830903	0.977814	21577.2	31498	17238.3	35306.1	42549.8	46678.7	37560.9	40364.5	27405.1	27335.5	30475.3	35885.7	17308.2	30111.4	27995.7	32617.6	19497.6	31102	36037.4	36619.7	29097.1
P22792	Carboxypeptidase N subunit 2	CPN2	93977.1	85577.5	1.09815	0.91062	0.5043	0.977814	79556.7	96246.2	80632.6	73733.4	102753	122004	100967	156966	102611	61701.8	67823.5	96041.2	73267.9	98498.3	66017.5	124813	64327.2	74950.9	108050	101294	79265.5
P25311	Zinc-alpha-2-glycoprotein	AZGP1	101636	90743.9	1.12003	0.892835	0.577632	0.977814	69054.6	75182.3	69968	74828.2	173728	166144	124843	166825	66559.2	105963	108623	95459.8	61502.7	73449.5	52083.9	141957	115871	95228.9	87358.3	89666.6	65595.2
P27169	Serum paraoxonase/arylesterase 1	PON1	156833	155602	1.00791	0.992156	0.965007	0.985243	88295.3	165641	114860	257692	217294	181924	109826	102640	162436	208751	138031	199198	99987.6	128784	88313.2	245649	148961	178751	103344	217430	129526
P27482	Calmodulin-like protein 3	CALML3	293.809	409.198	0.718011	1.39274	0.43255	0.977814	76.1066	581.088	146.535	1074.31	409.935	217.989	126.749	224.293	73.3776	308.856	52.4815	310.328	331.11	258.453	39.2159	470.111	0	801.522	427.716	689.901	126.85
P27918	Properdin	CFP	11382.2	10869.7	1.04715	0.954971	0.746242	0.977814	9552.08	9814.64	9572.84	12310.1	12072.1	11654	20771	14518.4	10631.3	9902.96	11498.4	8731.78	8741.8	14129.2	8290.57	9924.39	14007.5	13732.6	8816.77	7936.05	9855.52
P29622	Kallistatin	SERPINA4	35004.8	37124.8	0.942895	1.06056	0.575866	0.977814	27556.9	33299.2	25933.6	44629	41910.1	52185.3	25830.3	45849.4	33367.4	32967.6	36129.3	35161.5	29722	31358.3	25115.4	39061	36514.1	42725.6	33043.5	39281.9	34058.7
P30044	Peroxiredoxin-5, mitochondrial	PRDX5	1915.83	1943.6	0.985712	1.0145	0.9399	0.985243	2279.77	1868.1	3280.72	1765.07	1620.07	1932.71	670.878	1812.14	1133.04	1971.25	1755.62	1841.11	2196.73	1841.42	1583.38	3101.18	1258.94	1597.1	1571.08	3628.9	1661.96
P31025;Q5VSP4	Lipocalin-1	LCN1	3524.33	25.1178	140.312	0.00712697	0.58793	0.977814	1.57622	43.5271	6.08378	24.3052	49.3833	55820.3	191.309	46.5007	17.9788	31.2958	31.6563	23.1524	11.7007	20.0925	27.8259	42.6575	31.9635	28.5542	15.9467	21.2204	27.9042
P35527	Keratin, type I cytoskeletal 9	KRT9	7383.71	3880.04	1.903	0.525487	0.364142	0.977814	326.871	9414.63	2068.47	13717.5	12820.3	13822	32062	11973.7	1486.77	2916.01	5639.52	3512.16	1247.36	1280.66	1337.47	4514	2639.69	5122.09	5515.43	4616.28	1506.74
P35858	Insulin-like growth factor-binding protein complex acid labile subunit	IGFALS	19614.1	21191.9	0.925547	1.08044	0.576189	0.977814	11005.6	22739.7	11387.4	18182.8	22455	22300.1	24334.9	22746	17853.2	18478.5	19070.4	22422.6	16446.4	24752.9	11893.7	27756.4	17936.4	28692.9	17912.1	27887.1	13530.9
P35908	Keratin, type II cytoskeletal 2 epidermal	KRT2	1746.35	596.84	2.92599	0.341765	0.106906	0.977814	516.761	750.234	546.447	875.756	2918.94	1928.95	3382.74	5367.13	578.362	1008.88	1608.68	4267.53	673.505	979.783	639.98	1897.89	766.598	675.504	432.918	837.323	271.857
P36955	Pigment epithelium-derived factor	SERPINF1	115508	110778	1.04269	0.959056	0.663615	0.977814	118550	92377.6	85006.5	93759.5	108609	135884	159339	148441	111649	105997	147709	117403	90517.9	100385	97701	134793	115758	99239.5	113849	115370	109675
P36980	Complement factor H-related protein 2	CFHR2	10512.6	9793.84	1.07339	0.931628	0.614742	0.977814	10012.4	8378	11942.8	7918.38	9547.06	8201.52	11662.6	10304.6	11085.3	11150.3	9080.96	9033.17	11231.4	10493.2	8697.19	19462.7	9812.42	8762.37	10322.1	13987.7	6084.65
P41222	Prostaglandin-H2 D-isomerase	PTGDS	0.0318846	1.94265	0.0164129	60.9276	0.0772438	0.977814	0	0	0	0	0	0	0	0	0	0	0	0	0	0	0	0.510154	9.71327	0	0	0	0
P42336	Phosphatidylinositol 4,5-bisphosphate 3-kinase catalytic subunit alpha isoform	PIK3CA	2376.29	3059.39	0.776721	1.28746	0.361173	0.977814	973.136	2394.74	814.483	5483.18	4455.73	3932.23	1633.68	3670.67	1468.24	2686.93	2862.31	2156.33	2577.16	872.147	508.06	1531.69	2617.62	5183.95	3395.74	2746.56	1353.09
P43251	Biotinidase	BTD	6105.6	4587.43	1.33094	0.751347	0.192759	0.977814	4544.41	4429.15	4738.82	8269.24	8103.97	10869.8	8384.88	10029.5	5151.21	4436.28	4369.99	6806.5	3487.18	5180.13	3768.36	5120.26	1844.15	4979.43	4448.67	6192.36	5472.54
P43652	Afamin	AFM	348840	356249	0.979201	1.02124	0.88791	0.985243	293110	352146	245998	598164	400066	371883	225109	455935	307439	284705	425364	447049	238619	251540	196275	488032	355485	360469	371390	385178	308723
P45877	Peptidyl-prolyl cis-trans isomerase C	PPIC	19992.8	12414.9	1.61039	0.620968	0.328599	0.977814	67970.7	7994.7	24953.4	12544.4	10057.2	16743.3	15902.7	11962.2	6334.38	12058.4	10344.9	14616.6	16905.8	27993.6	47855.2	15647.1	14270.1	5230.61	12496	7673.09	22404.6
P48736	Phosphatidylinositol 4,5-bisphosphate 3-kinase catalytic subunit gamma isoform	PIK3CG	44867.3	42833.4	1.04748	0.95467	0.632568	0.977814	51113.8	45610	39001.1	44013.6	49320.8	46231.6	47891.6	55361.5	34342.1	41981	36829	60176.5	35057.4	42589.4	41680.3	46676.4	27260.3	51559	54803.6	44975.4	35568.7
P49908	Selenoprotein P	SELENOP	753.201	815.428	0.923688	1.08262	0.774572	0.977814	146.277	1060.08	519.47	732.59	716.086	656.33	2047.29	402.733	622.817	1138.31	496.596	679.342	586.247	499.925	800.365	946.757	259.669	1176.05	1163.81	904.17	573.442
P51884	Lumican	LUM	163274	172835	0.944684	1.05855	0.763536	0.977814	87133.5	280113	76067.8	214817	186642	201097	266814	167468	205483	166393	136785	150703	158401	84034.9	84682	145753	194829	257869	155999	151200	104276
P53602	Diphosphomevalonate decarboxylase	MVD	12268.8	13073.2	0.938474	1.06556	0.772843	0.977814	9004.18	9931.84	17640.8	9758.47	7630.65	6778.16	8641.47	17070.8	23445.7	8343.83	19153.1	8386.14	13935.8	17233.2	11522.2	7824.8	14001.1	8753.18	9676.28	9312.38	23623
P55056	Apolipoprotein C-IV	APOC4	51825.3	56140.8	0.923132	1.08327	0.706149	0.977814	29511.8	53944.2	25766.5	109117	55971.3	47330.3	28241.2	56305.2	41227	67408.5	55921.6	59094.7	36234.6	32134	30121.1	100876	60301.6	65850.2	48357.1	52972.6	53222.4
P68871	Hemoglobin subunit beta	HBB	23876.6	27019.1	0.883694	1.13161	0.178775	0.977814	20190.8	20334.7	24361.8	22149.6	26355	25346.7	27141.5	29020.1	24028.9	33293	23301	20843.4	18742.5	22617.9	16828.1	27470.7	30089.9	30731.1	25102.9	30262.2	18909.2
P69905	Hemoglobin subunit alpha	HBA1	22138.6	25702.3	0.861345	1.16097	0.233863	0.977814	27922.6	19842.2	22407	16334.7	27008.7	16365.5	16979	19127.7	19121.7	37079.1	22400.4	18802.6	20629	26436.7	17660.1	26100.4	26391.3	27309.2	26905.3	32081.9	15824
P80108	Phosphatidylinositol-glycan-specific phospholipase D	GPLD1	6839.61	5685.55	1.20298	0.831268	0.656137	0.977814	14683.7	4074.73	21164.1	3162.34	3707.88	2399.73	1811.24	4217.14	4470.99	12958	6942.44	10430.8	4399.73	5182.11	6424.45	3404.32	10412	3128.72	2965.95	3899.44	8021.61
Q03591	Complement factor H-related protein 1	CFHR1	7481.23	8450.07	0.885345	1.1295	0.595616	0.977814	10909.1	7297.11	5334.67	4313.88	7097.24	2138.27	2001.56	4086.08	15354.4	8427.75	5399.17	8031.07	15106.6	8636.55	7483.01	8083.27	8132.07	10815.6	8152.54	8530.59	6619.6
Q04756	Hepatocyte growth factor activator	HGFAC	111.802	218.128	0.512554	1.95102	0.18626	0.977814	0	143.973	34.705	486.705	17.2372	155.12	73.6759	274.065	13.1111	120.863	253.338	45.1375	91.9388	6.12691	0	72.8431	16.9961	475.998	397.405	169.738	30.5054
Q06033	Inter-alpha-trypsin inhibitor heavy chain H3	ITIH3	104981	105599	0.994149	1.00589	0.961999	0.985243	111013	90113.8	117111	154720	104553	81762	74964.1	94253.2	88821.6	129691	100692	114127	69055.6	81644.3	98928.2	168242	118110	98288.4	115248	89214.8	107132
Q08380	Galectin-3-binding protein	LGALS3BP	26620.8	20956.4	1.2703	0.787218	0.067421	0.977814	38867.2	19653.8	26689.8	22005.2	25099.1	32612	32621.9	24682.5	28442.3	24051.8	20888.4	30116.2	21912.8	26356.2	29291.6	22641.4	13326.5	16041.3	24824.7	18800.9	31788.4
Q08629	Testican-1	SPOCK1	616.827	664.591	0.92813	1.07744	0.842852	0.977814	0	1097.64	116.113	1523.31	1039.17	574.659	907.843	1316.19	345.819	495.273	373.175	514.088	345.741	450.528	258.145	511.544	0	608.127	1252.33	1206.62	255.88
Q09013;M0QX08	Myotonin-protein kinase	DMPK	18456	20297.5	0.909275	1.09978	0.312948	0.977814	17798.1	21072	18514.2	15492.1	18856.3	17711.1	12456.2	19370.3	14575.6	17467.3	19566.6	25941.5	16873.5	19235.6	14565.3	25800.8	18032.9	20839.2	24042.9	21265.3	17307.3
Q12805	EGF-containing fibulin-like extracellular matrix protein 1	EFEMP1	1939.69	2796.96	0.6935	1.44196	0.169267	0.977814	1277.85	2486.34	1048.55	2435.57	2920.32	2865.08	3208.54	1095.73	824.606	2036.94	2361.45	4876.71	1231.63	951.189	731.846	682.782	1251.18	2156.37	4295.5	3514.79	2766.98
Q13790	Apolipoprotein F	APOF	237.194	243.635	0.97356	1.02716	0.952458	0.985243	0	341.262	144.664	165.761	271.816	169.617	0	145.088	829.456	282.532	97.8412	36.3695	194.047	409.805	248.213	458.628	143.78	489.69	30.9899	450.516	103.201
Q14520	Hyaluronan-binding protein 2	HABP2	16501.3	17390.4	0.948876	1.05388	0.674122	0.977814	17842.1	14114.4	16964.2	18384.8	16108.4	20059	7176.9	18141.7	19260.4	18835.4	15564.1	19978.3	13091.8	16207.7	13668.4	18623.9	7675.39	24540.3	18102.2	17323.9	19310.1
Q14624	Inter-alpha-trypsin inhibitor heavy chain H4	ITIH4	820436	775712	1.05766	0.945487	0.566937	0.977814	943070	814036	552964	741728	882182	988037	1.20806e+06	953834	668023	780986	754147	793718	609479	802045	712750	921919	648926	832476	813234	880693	703231
Q15102	Platelet-activating factor acetylhydrolase IB subunit gamma	PAFAH1B3	0.758408	1.96587	0.385787	2.5921	0.393648	0.977814	0	0	0	0	6.74894	0	0	0	0	0	0	0	0	0	0	5.38559	0.214561	0	9.6148	0	0
Q3MJ40	Coiled-coil domain-containing protein 144B	CCDC144B	5679.05	4884.37	1.1627	0.860068	0.27821	0.977814	7093.09	4823.46	5772.38	4476.85	6963.03	5541.61	7990.24	8185.74	5493.84	4126.12	5819.07	5216.02	5307.8	6877.05	3327.92	3850.62	3071.48	4268.82	6022.07	5151.24	5908.23
Q52LA3	Protein lin-52 homolog	LIN52	822.717	525.648	1.56515	0.638918	0.518509	0.977814	1916.65	221.712	1727.56	107.84	164.365	11.2024	0	9.57173	2490.9	530.715	122.646	183.358	638.539	1011.79	3136.59	890.032	717.892	288.422	765.862	233.349	622.716
Q562R1	Beta-actin-like protein 2	ACTBL2	5297.21	6281.8	0.843264	1.18587	0.420424	0.977814	5836.73	4730.13	6738.56	10403.5	2359.25	3652.33	1901	7061.74	5482.76	6589.09	9317.09	4748.44	2619.57	2718.14	3314.3	7282.76	7169.24	4161.24	6139.25	5829.68	8109.58
Q5T6V5	UPF0553 protein C9orf64	C9orf64	2105.7	2154.36	0.977413	1.02311	0.926227	0.985243	725.195	2816.08	1382.17	4298.42	3090.42	2809.68	3833.05	2279.54	848.258	1559.71	2436.18	1615.62	1468.31	2041.91	569.402	1917.22	2336.64	2652.87	2829.69	2002.11	950.477
Q5VU65	Nuclear pore membrane glycoprotein 210-like	NUP210L	462.861	444.428	1.04148	0.960175	0.91437	0.985243	157.782	258.793	372.664	193.144	537.584	270.607	163.51	309.842	619.578	1595.92	269.241	484.198	544.916	485.371	292.882	849.739	767.036	292.597	449.966	468.565	243.975
Q6PI47	BTB/POZ domain-containing protein KCTD18	KCTD18	50968.4	35598.8	1.43174	0.698449	0.17494	0.977814	49653.1	43135.9	22800.2	49749.3	79815.6	91668.8	70156.5	88938.2	26869.7	27618.6	61500.5	60957.9	24684.4	34467.7	22776.9	60700.6	26678	44098.8	43777.6	34511.3	28928.4
Q70IA6	MOB kinase activator 2	MOB2	29290	24754.2	1.18323	0.845143	0.688527	0.977814	9704.97	24811.2	13401.1	32802.3	64825.6	37547.3	30212.7	67839.9	3896.54	39686.7	29060	69304.5	5759.04	9772.53	6204.53	23810.5	3571.06	35251.5	21205.9	53971.1	9771.52
Q7LC44	Activity-regulated cytoskeleton-associated protein	ARC	17.6481	18.5496	0.951401	1.05108	0.960191	0.985243	0	50.6929	0	14.1188	11.122	3.30421	0	0	18.8584	15.7562	0	3.83913	10.5664	0	8.29852	145.813	63.9118	25.2674	0	3.56877	0
Q7Z6K3	Protein prenyltransferase alpha subunit repeat-containing protein 1	PTAR1	4066.34	2153.85	1.88794	0.529678	0.39479	0.977814	198.074	2996.05	887.663	2055.41	5774.94	8304.04	5626.03	5974.6	681.865	3479.51	3385.07	3849.87	1073.98	772.781	415.583	19585.9	1885.63	2780.07	1479.55	3851.24	772.763
Q7Z794	Keratin, type II cytoskeletal 1b	KRT77	2.10643	0.831894	2.53209	0.394931	0.560084	0.977814	0	0	15.4563	0	0	0	0	0	0	0.743508	0.642488	0	0.285131	0.0671595	11.0063	5.50193	4.15947	0	0	0	0
Q8IVH4	Methylmalonic aciduria type A protein, mitochondrial	MMAA	4234.65	4637.44	0.913143	1.09512	0.73913	0.977814	6169.57	2608.27	3014.8	4929.25	4133.94	2361.29	2459.26	8300.64	2559.56	3954.68	5704.59	6087.74	4960.59	2825.1	3530.93	4154.13	104.383	7533.46	9650.36	3052.23	2846.79
Q8N2Z9	Centromere protein S	APITD1	29525.8	29385.6	1.00477	0.995255	0.963743	0.985243	33834.1	26914	25108.4	40067	30783.9	32811.7	24352.9	42809.2	27618.2	26670.9	30780.8	30344.6	17038.8	27073.6	21800.9	34403	27401.5	27317.6	34507.1	27494.4	30207.6
Q8N3Y7	Epidermal retinol dehydrogenase 2	SDR16C5	25688.1	27298.5	0.941008	1.06269	0.580716	0.977814	32224.3	27096	23897.3	23979.4	19391.5	20868.7	27548	35236.8	24219.7	19178.5	24011.1	33248.3	22309	26203.3	23367	28231.3	18523.5	35882.2	35486.6	25341.4	21258.9
Q8TBC4	NEDD8-activating enzyme E1 catalytic subunit	UBA3	4476.76	3033.39	1.47583	0.677586	0.45072	0.977814	2582.92	4343.7	2884.65	6198.77	1710.18	1267.35	665.706	2157.92	3634.39	6089.08	3687.32	1906.14	3347.09	16456.2	3789.54	10907.3	1855.39	3121.68	3518.91	1291.59	5379.38
Q8TBX8	Phosphatidylinositol 5-phosphate 4-kinase type-2 gamma	PIP4K2C	49982.5	49814.7	1.00337	0.996644	0.985222	0.990917	48966.7	36525.9	36823.7	94234.2	53352.1	45426.1	28476.8	49744.1	43612.6	65575.2	53776.1	45561.3	32072.1	33473.6	40866.5	91232.9	57778	50683.9	35695.7	51974.7	52941.4
Q96IY4	Carboxypeptidase B2	CPB2	1574.89	1168.97	1.34725	0.742255	0.312053	0.977814	585.3	1551.6	865.36	1847.05	2613.03	2954.78	3662.54	1283.83	1248.73	1417.71	1272.44	1659.49	831.75	856.045	982.034	1566.55	866.633	1440.71	1572.96	1098.12	866.427
Q96KN2	Beta-Ala-His dipeptidase	CNDP1	16065.9	11717.1	1.37116	0.729312	0.328541	0.977814	13497.3	10402.3	10430.2	13319.6	14854.5	18893.1	49243.8	16194.1	14496.6	11649.3	14343.3	10996.2	9006.2	14798.1	21835.5	13094.8	9807.97	13196.4	12162.9	15079	8339.07
Q96PD5	N-acetylmuramoyl-L-alanine amidase	PGLYRP2	293444	350055	0.838278	1.19292	0.123099	0.977814	315136	310521	249430	386338	382543	284144	181407	411494	236268	336746	306430	258729	210604	244153	211271	369884	350673	419763	284605	400959	294276
Q96PE5	Opalin	OPALIN	982.895	958.516	1.02543	0.975197	0.917354	0.985243	2103.17	573.943	2120.31	706.801	671.718	715.632	1026.39	601.891	1349.58	766.885	992.865	714.841	807.162	850.861	858.219	866.049	1342.55	682.629	557.997	991.689	1217.72
Q99619	SPRY domain-containing SOCS box protein 2	SPSB2	4316.45	5924.16	0.728619	1.37246	0.124988	0.977814	1267.61	4338.77	6944.65	3267.81	4516.01	3496.79	4094.49	5515.63	5305.75	5032.29	6106.96	5420.22	5953.64	4325.16	1107.42	2370.02	9619.79	4969.64	6631.6	6370.78	2028.98
Q9C091	GREB1-like protein	GREB1L	20601.1	37247.1	0.553091	1.80802	0.00540923	0.941207	14404.2	40991.1	9116.91	40176.2	20195.7	18783	16865.8	25706.6	12377.6	25704.3	23368.5	20981.2	12603.5	18464.5	11530	18348	42042.9	44002	33234.7	51545.2	15410.8
Q9C0A0	Contactin-associated protein-like 4	CNTNAP4	8094.05	11500.4	0.703803	1.42085	0.451051	0.977814	2874.43	4538.51	1732.96	3322.47	15487.2	7538.66	29047.8	11397.9	5073.83	9557.49	4155.73	2154.14	5465.96	13758.9	3620.24	9778.53	10344.6	33854.9	9231.4	2749.81	1321.51
Q9HBF5	Suppressor of tumorigenicity 20 protein	ST20	14963.9	18430.7	0.811898	1.23168	0.423869	0.977814	26495.5	10747.8	26495.4	7321.88	8194.53	7368.83	6704.33	8303.38	12250.7	39603	10364.7	12830.1	14013.6	18707.9	17761.4	12258.6	21487.3	21725.9	11153.5	19239	18547.9
Q9NPA3	Mid1-interacting protein 1	MID1IP1	1695.36	2324.03	0.729491	1.37082	0.65114	0.977814	0.0204145	722.915	29.0332	703.934	236.766	1486.27	698.024	3747.53	185.111	1176.66	6754.78	9182.22	521.048	1445.01	28.6843	207.757	104.553	440.703	4687.61	5873.94	513.346
Q9NZP8	Complement C1r subcomponent-like protein	C1RL	45.9963	52.6805	0.873119	1.14532	0.83203	0.977814	0	136.856	0	235.67	69.6917	50.7637	18.2814	16.9516	21.447	34.2604	19.4336	82.3043	9.26428	23.3565	0	17.6607	0.4569	38.9173	57.5176	142.083	24.428
Q9UGM5	Fetuin-B	FETUB	1541.2	1061.76	1.45156	0.688914	0.117605	0.977814	449.327	2497.49	1015.39	1241.36	2227.86	1971.11	1290.8	2112.44	1264.83	1407.09	1608.29	1773.08	855.577	1267.04	1234.96	2442.6	1002.32	1090.75	675.433	1913.72	626.561
Q9UK55	Protein Z-dependent protease inhibitor	SERPINA10	21604.8	19065.6	1.13319	0.882468	0.657606	0.977814	40327.1	13867.6	49094.4	15109.6	14965.1	13137.6	10562.4	13845.6	21357.2	26184.3	18210.5	16632.7	17428.1	21223.4	32451	21280.4	34725.1	8698.56	9032.69	13115.2	29756.2
Q9UMR7	C-type lectin domain family 4 member A	CLEC4A	21919.9	16241.9	1.3496	0.740963	0.621557	0.977814	48705.7	8091	91131	13654.4	2959.05	2275.98	827.534	21422.4	21238.1	15148.2	19943.5	41276.5	17357.7	17056.6	18355.5	11275.9	29131.8	1044.69	2708.88	1713.21	46610.7
Q9Y2H2	Phosphatidylinositide phosphatase SAC2	INPP5F	9045.75	9563.81	0.945831	1.05727	0.825472	0.977814	11624.3	6952.74	23841.6	9867.65	5569.07	4809.47	4334.05	6871.89	6626.55	15070.4	7998.61	8523.81	6887.28	6702.85	9783.7	9267.99	14750.5	7012.29	6153.7	9103.31	10799.2

## Sheet: p16-DNA- vs p16-DNA+
p16-DNA- vs p16-DNA+
Uniprot	Protein name	Gene name	average p16-DNA+	average p16-DNA-	FC P16-DNA-/ p16-DNA+	FC P16-DNA+/ p16-DNA-	T-Test Ind. P-value	FDR	20170215_OPSCC_PROTEOMICS_110	20170215_OPSCC_PROTEOMICS_16	20170215_OPSCC_PROTEOMICS_22	20170215_OPSCC_PROTEOMICS_23	20170215_OPSCC_PROTEOMICS_30	20170215_OPSCC_PROTEOMICS_31	20170215_OPSCC_PROTEOMICS_32	20170215_OPSCC_PROTEOMICS_33	20170215_OPSCC_PROTEOMICS_34	20170215_OPSCC_PROTEOMICS_36	20170215_OPSCC_PROTEOMICS_37	20170215_OPSCC_PROTEOMICS_50	20170215_OPSCC_PROTEOMICS_51	20170215_OPSCC_PROTEOMICS_58	20170215_OPSCC_PROTEOMICS_67	20170215_OPSCC_PROTEOMICS_83	20170215_OPSCC_PROTEOMICS_92	20170215_OPSCC_PROTEOMICS_104	20170215_OPSCC_PROTEOMICS_18	20170215_OPSCC_PROTEOMICS_68
									p16-DNA-	p16-DNA-	p16-DNA-	p16-DNA-	p16-DNA-	p16-DNA-	p16-DNA-	p16-DNA-	p16-DNA-	p16-DNA-	p16-DNA-	p16-DNA-	p16-DNA-	p16-DNA-	p16-DNA-	p16-DNA-	p16-DNA+	p16-DNA+	p16-DNA+	p16-DNA+
A0A075B6Z2	Protein TRAJ56 (Fragment)	TRAJ56	7402.31	7592.01	1.02563	0.975013	0.904822	0.98269	7046.12	5715.72	4487.62	13273.9	8193.35	11490.3	12616.6	8603.75	6104.94	6117.12	5761.92	7167.53	5731.38	6188.06	5081.2	7892.58	6803.49	12286.5	5606.36	4912.9
A0A096LPE2;P35542	Protein SAA2-SAA4	SAA2-SAA4	13826.6	11340.2	0.820173	1.21925	0.191048	0.938629	6944.06	11643.3	6515.53	15981.9	11026.1	13329.4	12364	12945.7	9839.21	13445.7	11446.8	11249.7	12274	11944.8	7626.82	12866.6	9879.59	22259.7	11875.3	11291.8
A0A0A0MT01	Gelsolin	GSN	3949.62	3229.56	0.81769	1.22296	0.512178	0.960207	1308.32	3507.86	2423.25	7668.82	6447.04	4002.94	1337.32	3638.9	951.544	2739.94	3782.73	4096.13	1671.09	1602.68	1328.66	5165.81	2771.93	3221.6	6531.56	3273.4
A0A0B4J2B5	Protein IGHV3OR16-9 (Fragment)	IGHV3OR16-9	1893.46	1217.85	0.643189	1.55475	0.0004966	0.0864084	1160.54	1129.27	1440.02	1213.44	885.64	1003.96	998.35	898.895	1167.41	1670.71	1309.53	1080.82	1325.96	1617.39	1254.04	1329.66	1375.31	2367.3	1611.82	2219.39
A0A1B0GUA9	Uncharacterized protein	C13orf46	9832.98	7108.09	0.722882	1.38335	0.40417	0.938629	20992.2	2889.06	6478.62	4087.75	5442.07	3956.22	7200.26	7755.87	7211.8	5302.14	6813.21	3879.05	8249.4	10867.5	9745.44	2858.86	8336.5	24361.6	3714.49	2919.32
A8MWS1;Q8N743	Putative killer cell immunoglobulin-like receptor like protein KIR3DP1	KIR3DP1	49548.3	34857	0.703495	1.42147	0.261489	0.938629	34184.2	38127	16568.2	29067.6	62226.2	54079.7	73152.6	50630.5	17133.4	22550.3	30448.9	32464.7	13717.3	15284.5	20919.8	47156.8	16263.9	103592	47141	31196.2
B4E1Z4;P00751	cDNA FLJ55673, highly similar to Complement factor B (EC 3.4.21.47)		1.16576e+06	1.12694e+06	0.966699	1.03445	0.738169	0.960552	1.04092e+06	1.06884e+06	919994	1.24906e+06	1.12291e+06	1.1227e+06	1.40905e+06	1.45453e+06	1.05147e+06	1.06099e+06	1.03712e+06	1.32648e+06	871515	1.29652e+06	846297	1.1526e+06	1.09831e+06	1.54204e+06	1.20179e+06	820892
B9A064;P0CG04;P0CG05;P0CG06;A0M8Q6	Immunoglobulin lambda-like polypeptide 5	IGLL5	15741.9	7399.57	0.470055	2.12741	0.218471	0.938629	1412.67	29668.4	1381.27	3094.42	4967.63	4243.17	14781.7	1215.85	16246.6	10180	3410.38	2531.52	13896.8	610.82	1446.86	9305.01	2996.6	276.747	10903.3	48791
O00750	Phosphatidylinositol 4-phosphate 3-kinase C2 domain-containing subunit beta	PIK3C2B	19195.1	15000.2	0.781461	1.27965	0.123753	0.843827	19099.9	11683.8	15144.1	18644.7	14424.3	15086.8	12672.1	16724.2	15581.3	15136.7	13381.6	16996.2	12999.5	14544.6	10198.2	17684.9	18257.8	33479.4	11208	13835
O14791	Apolipoprotein L1	APOL1	2357.65	1665.67	0.706498	1.41543	0.209627	0.938629	1420.79	2300.6	2334.62	2823.88	857.405	684.967	687.003	723.07	966.839	1835.52	1006.58	1576.31	2313.4	1820.3	1031.71	4267.8	1516.48	2128.07	3471.3	2314.75
O15315	DNA repair protein RAD51 homolog 2	RAD51B	8702.32	9339.26	1.07319	0.9318	0.786236	0.970372	4283.34	11423	6068.59	18093.2	12321.3	12951.7	4890.27	13419.9	8701.98	6937.19	12761.4	11786.3	5180.78	4591.86	3551.18	12466.1	6652.56	9747.24	12364	6045.46
O75145	Liprin-alpha-3	PPFIA3	1146.45	1703.24	1.48566	0.673101	0.121366	0.843827	2561.74	674.628	1086.61	1708	1809.83	3356.45	2505.99	1958.8	1339.45	1317.31	1852.88	1346.38	1589.08	1593.96	1350.01	1200.69	1487.6	1323.72	815.013	959.477
O75636	Ficolin-3	FCN3	2960.91	3428.49	1.15792	0.86362	0.339741	0.938629	2775.4	4184.48	2166.82	4478.7	4993.48	4495.61	3763.65	3226.99	3295.21	2415.86	3361.18	4474.36	2059.77	2350.21	3559.21	3254.91	2772.99	3229.68	3323.18	2517.79
O75882	Attractin	ATRN	3828.09	4041.92	1.05586	0.947096	0.860249	0.98269	973.064	5293.92	2708.54	8477.18	3184.26	4390.39	3023.01	4471.83	2914.96	4808.11	5005.18	7423.04	2285.29	2215.53	725.794	6770.66	2613.92	3329.91	6385.2	2983.32
O94887	FERM, RhoGEF and pleckstrin domain-containing protein 2	FARP2	1904.44	1362.59	0.715484	1.39765	0.0957737	0.843827	663.742	1567.78	612.396	1292.48	1509.96	1962.17	2329.41	1301.86	857.892	1705.05	1118.62	1699.73	1019.13	1399.35	1028.8	1733.14	1436.86	3155.57	1672.4	1352.92
O95164	Ubiquitin-like protein 3	UBL3	3105.66	3211.91	1.03421	0.966921	0.942236	0.98269	301.262	2633.4	1729.27	8255.21	3545.15	2603.48	1064.35	2026.39	2349.78	6515.26	1948.17	3892.53	1782.29	1263.82	1982.76	9497.4	1708.73	490.786	4908.74	5314.4
O95445	Apolipoprotein M	APOM	29596.9	27323.5	0.923188	1.0832	0.6615	0.960552	16442.1	26635.1	31040.5	48385.6	25779.2	34784.9	30088.3	22271.1	23622.8	35467.5	22550.5	22327.7	19250.3	21581.5	16420	40528.5	22567.8	25328.6	44837.1	25654
P00450	Ceruloplasmin	CP	3.51747e+06	2.99659e+06	0.851917	1.17382	0.347389	0.938629	2.47e+06	3.09242e+06	1.80123e+06	4.0408e+06	3.48686e+06	3.38712e+06	4.52946e+06	4.64556e+06	2.39965e+06	2.72572e+06	2.73127e+06	2.95675e+06	2.06856e+06	2.71049e+06	2.2184e+06	2.68114e+06	3.1247e+06	5.4253e+06	3.60459e+06	1.91529e+06
P00734	Prothrombin	F2	465535	437860	0.940553	1.0632	0.658662	0.960552	413165	415349	360496	452109	549149	624973	523674	587609	340310	371143	428592	377869	323516	463614	292495	481702	433135	660562	501288	267156
P00736	Complement C1r subcomponent	C1R	128499	125468	0.976416	1.02415	0.828421	0.98269	129151	111105	137976	146246	145905	157197	141831	145321	91362.8	112622	117741	132446	108241	118660	98696.8	112988	125037	187518	114025	87414.3
P00739	Haptoglobin-related protein	HPR	26190.3	27192.6	1.03827	0.963141	0.879187	0.98269	41760.2	27958.1	16802	20489.4	29999.9	18094.9	17792.8	28870.4	23890.7	18540	20873.9	21109.7	18575.5	46021.3	26783.2	57519.7	18759.8	17773.8	26244	41983.7
P00740	Coagulation factor IX	F9	15876.2	14493.3	0.91289	1.09542	0.756297	0.960552	9507.75	41913.5	9574.17	10298.5	12595.4	11210.3	18896.4	8266.29	14161	13929.4	6695.33	13535.3	16343.4	14105.6	11858.9	19001.1	10037.8	21942	20982.5	10542.7
P00742	Coagulation factor X	F10	36670.2	36105.3	0.984595	1.01565	0.954578	0.98269	24182	30716.7	34255.5	71986.2	29496.6	20386	13407.8	26022.5	29525.3	57081.1	38277.1	45716.5	23644.4	25054.6	28637	79295.3	30506.6	26038.4	39193.8	50941.9
P00746	Complement factor D	CFD	6070.57	3726.09	0.613796	1.62921	0.134656	0.843827	4181.81	3393.71	3332.34	3702.46	4804.99	4095.05	4637.7	4792.64	3052.75	4043.88	5553.34	4543.29	1613.28	2925.28	1899.85	3045.11	3360.62	15207.1	3276.06	2438.53
P00747;Q02325;Q15195	Plasminogen	PLG	788757	657570	0.833679	1.1995	0.249697	0.938629	558160	756794	517144	746386	422170	606142	340874	866041	797010	704507	694123	776228	543909	703170	378289	1.11018e+06	623952	993096	922040	615940
P00748	Coagulation factor XII	F12	11.8013	23.336	1.97742	0.50571	0.141318	0.843827	0	27.3989	20.7864	21.1036	20.8512	39.113	47.9104	39.1742	10.1016	30.1101	34.1307	21.3647	6.01392	10.5539	7.1549	37.609	0	22.1405	16.8713	8.19333
P01008	Antithrombin-III	SERPINC1	390386	380965	0.975868	1.02473	0.896723	0.98269	265612	424824	298525	334720	751834	596081	469748	419415	288940	373996	240762	359898	265443	311945	239119	454582	342423	442656	400709	375756
P01011	Alpha-1-antichymotrypsin	SERPINA3	563692	692697	1.22886	0.813765	0.442428	0.938629	851079	394774	379255	512868	636900	722216	1.77082e+06	787241	617430	632913	498709	698314	549612	618428	832488	580095	578539	684240	444959	547030
P01019	Angiotensinogen	AGT	276410	259006	0.937037	1.06719	0.768336	0.964519	178094	188000	143164	374606	402302	355977	393841	329920	142237	214955	279972	288229	141228	213600	124691	373284	192887	401833	345155	165764
P01024;P61289	Complement C3	C3	9.97796e+06	8.12999e+06	0.814795	1.2273	0.392645	0.938629	5.57289e+06	7.97508e+06	3.49192e+06	8.30511e+06	9.55122e+06	1.01474e+07	1.20364e+07	1.34241e+07	4.47325e+06	6.97679e+06	1.05246e+07	1.14849e+07	4.88001e+06	6.01332e+06	3.93204e+06	1.12908e+07	6.81966e+06	1.86668e+07	8.59513e+06	5.83028e+06
P01031	Complement C5	C5	249235	241983	0.970906	1.02997	0.805492	0.976544	260667	206394	190981	231326	293257	336952	266590	318756	200372	205143	223936	269364	172451	228683	183401	283460	190636	336939	243014	226349
P01034	Cystatin-C	CST3	7625.09	7610.83	0.998129	1.00187	0.987684	0.994004	7751.23	7058.82	8023.05	10864.4	7633.9	8422.78	6097.54	5132.61	7474.83	8461.55	7109.72	9071.85	4914.63	6569.03	6288.12	10899.2	7758.7	6615.42	7015.31	9110.94
P01042	Kininogen-1	KNG1	864486	772581	0.893688	1.11896	0.413131	0.938629	763094	659236	728386	918147	878356	924802	605198	924657	795161	818266	700331	921315	529049	651643	438106	1.10555e+06	776792	1.27569e+06	791744	613720
P01591	Immunoglobulin J chain	JCHAIN	128.693	133.194	1.03497	0.966213	0.915445	0.98269	1.03867	149.439	108.316	352.6	137.635	213.292	158.223	212.356	56.5791	155.58	102.372	122.763	96.5657	77.313	59.5812	127.444	103.466	178.715	114.376	118.216
P01834	Ig kappa chain C region	IGKC	168435	150374	0.892767	1.12011	0.730615	0.960552	89972.7	311690	38513.8	94653.4	137150	270454	386372	94899.2	173531	130254	116317	101839	148748	84699.6	73564.8	153316	87687	136567	168007	281481
P02649	Apolipoprotein E	APOE	186425	162518	0.871763	1.1471	0.471298	0.938629	94803.5	151111	120334	228631	253907	208202	141476	181594	110856	118263	178376	199223	118052	142628	80683.1	272150	178661	159048	274499	133492
P02654	Apolipoprotein C-I	APOC1	57354.9	41643.7	0.72607	1.37728	0.133577	0.843827	26725.3	42172	43464.2	75102.4	29292.4	29887.3	29115.9	34347.1	21904.4	65466.2	42306.9	41929.8	42563.9	31377.5	23433.3	87210.8	50531.9	60285.7	73069.2	45532.8
P02655	Apolipoprotein C-II	APOC2	23547.7	18194.3	0.772659	1.29423	0.437396	0.938629	7437.13	22530	43554.3	31595.8	13209.3	14539.4	4617.6	16264	8464.58	19963.5	16869.5	16638.4	21444.1	13162.8	4577.35	36241.4	21229.7	15566.7	46892.8	10501.6
P02656	Apolipoprotein C-III	APOC3	227388	155666	0.684581	1.46075	0.107851	0.843827	112138	130260	138240	163557	166846	162357	84028.3	150830	94302.3	197358	146087	172094	142566	144736	62765.5	422485	229168	275955	255308	149122
P02741	C-reactive protein	CRP	3851.75	15267.2	3.9637	0.25229	0.56623	0.960552	7432.67	5574	4143.54	3016.93	3488.64	12772.1	158258	6079.16	3420.7	3085.46	3962.59	5389.43	2455.54	10653.1	10702	3840.93	2104.57	8153.87	2260.19	2888.36
P02743	Serum amyloid P-component	APCS	135694	95871.5	0.706527	1.41537	0.298269	0.938629	38777.5	79663.3	35834.8	54206	139728	203609	113833	175962	40586.4	108578	95843.5	143146	37222	51864	33819.3	181270	41027.9	272105	120856	108787
P02745	Complement C1q subcomponent subunit A	C1QA	4838	5751.93	1.18891	0.841109	0.518051	0.960207	4559.98	6066.68	3209.51	6964.43	11943.7	7296.06	7359.24	5569.5	3235.01	4064.24	9704.33	6770.98	4208.41	3346.87	2805.14	4926.78	1943.45	6816.58	6245.76	4346.21
P02746	Complement C1q subcomponent subunit B	C1QB	13978.5	11387	0.814611	1.22758	0.308667	0.938629	7629.35	12310.6	6571.62	17030.6	20200.6	12587.2	9322.54	13492	9082.18	11099.1	10135	13274.4	9708.19	10020.7	4971.37	14756.5	9147.02	23577.8	11723.3	11465.7
P02747	Complement C1q subcomponent subunit C	C1QC	16718.9	14762.8	0.883005	1.1325	0.619007	0.960552	7030.21	16739.6	4264.19	21265.6	27741.3	19945.7	10358.2	21116.6	12518.7	11986.8	17327.6	16228.3	11546.6	13112	5595.91	19428.1	10031.2	29445.3	17181.1	10217.8
P02748	Complement component C9	C9	283366	257228	0.907761	1.10161	0.605647	0.960552	356076	216760	151133	168689	311990	270944	339777	379722	328923	244091	184910	240690	176591	335302	264931	145124	277826	468782	206767	180088
P02749	Beta-2-glycoprotein 1	APOH	1.52673e+06	1.1943e+06	0.78226	1.27835	0.164125	0.892427	1.24432e+06	1.01524e+06	783600	1.46253e+06	1.45407e+06	1.37058e+06	644564	1.59839e+06	1.13027e+06	1.33883e+06	1.4629e+06	1.20584e+06	842647	999981	742552	1.81247e+06	1.33208e+06	2.48622e+06	1.3568e+06	931812
P02750	Leucine-rich alpha-2-glycoprotein	LRG1	348768	399506	1.14548	0.872999	0.672428	0.960552	694026	271776	414816	240090	281421	249807	1.00178e+06	291499	572098	373668	206844	222474	278522	498165	528375	266728	353347	611226	238535	191963
P02753	Retinol-binding protein 4	RBP4	206811	161529	0.781049	1.28033	0.327626	0.938629	119419	107720	146017	107792	213954	241130	122093	271927	121637	181065	181095	229141	86420.1	116245	64394.5	274418	132647	396278	124969	173349
P02760	Protein AMBP	AMBP	563659	442211	0.784536	1.27464	0.140226	0.843827	460951	429878	363209	520507	513970	553433	403037	594713	388237	395273	424689	454277	320145	446448	308798	497808	462874	986200	502304	303258
P02765	Alpha-2-HS-glycoprotein	AHSG	1.43178e+06	1.21907e+06	0.851436	1.17449	0.353534	0.938629	922015	1.46783e+06	938098	2.06973e+06	1.07157e+06	1.59006e+06	644265	1.70667e+06	1.01426e+06	1.2376e+06	1.53893e+06	1.68286e+06	811035	878943	638997	1.29231e+06	1.49384e+06	1.54146e+06	1.64503e+06	1.0468e+06
P02766	Transthyretin	TTR	759086	662590	0.872878	1.14564	0.592061	0.960552	451874	448512	301116	486519	791039	932447	524702	1.26441e+06	769589	580455	866339	645068	379765	497173	359497	1.30293e+06	526747	1.30075e+06	517613	691240
P02768	Serum albumin	ALB	3.04959e+06	1.8456e+06	0.605196	1.65236	0.238311	0.938629	877601	4.70836e+06	622577	1.32477e+06	1.76608e+06	1.42395e+06	3.46634e+06	842786	3.21362e+06	2.12487e+06	1.21487e+06	1.14523e+06	2.8411e+06	588906	867829	2.50074e+06	1.23935e+06	800571	2.07585e+06	8.08261e+06
P02774	Vitamin D-binding protein	GC	2.91903e+06	2.45948e+06	0.84257	1.18685	0.150337	0.843827	2.62418e+06	2.29638e+06	2.12042e+06	2.63319e+06	2.82415e+06	2.6863e+06	2.76153e+06	3.49166e+06	2.24077e+06	2.17899e+06	2.47207e+06	2.26519e+06	1.69236e+06	2.34836e+06	1.91804e+06	2.79814e+06	2.86754e+06	4.1758e+06	2.74504e+06	1.88772e+06
P02775	Platelet basic protein	PPBP	98674.7	107763	1.0921	0.915665	0.633648	0.960552	139957	74244.9	84238.5	133980	122897	148105	190913	107090	97427.5	108370	68422.7	77570.8	93001.5	115055	66652.4	96280.3	78336.4	142538	106845	66979.9
P02790;P08910;P41247;Q969G2;Q9NZ08;Q9ULC5;Q8N987	Hemopexin	HPX	4.7584e+06	3.83218e+06	0.805351	1.24169	0.113501	0.843827	5.40441e+06	3.08335e+06	3.12141e+06	4.1085e+06	4.20882e+06	3.56997e+06	4.62659e+06	4.23967e+06	3.12286e+06	4.21331e+06	4.02857e+06	3.82909e+06	2.97106e+06	3.80737e+06	3.12885e+06	3.85106e+06	4.17907e+06	7.5732e+06	4.16542e+06	3.1159e+06
P03952	Plasma kallikrein	KLKB1	189781	174074	0.917236	1.09023	0.385596	0.938629	189272	134672	167531	155460	171544	207677	261134	159182	157510	184846	161311	166846	150490	164034	139626	214047	153468	225519	200509	179629
P03986	T-cell receptor gamma-2 chain C region	TRGC2	1236	831.172	0.672468	1.48706	0.127477	0.843827	633.479	761.418	416.882	1544.22	902.554	495.26	537.052	1308.79	400.14	762.463	1094.08	1409.12	862.682	695.381	470.207	1005.02	1054.41	2312.67	493.214	1083.72
P04003	C4b-binding protein alpha chain	C4BPA	409190	307311	0.751024	1.33152	0.0299444	0.843827	415679	281593	328576	181831	271077	275208	262667	316812	310198	280919	246951	420175	314108	389950	260122	361115	391712	588174	321023	335850
P04004	Vitronectin	VTN	508944	496788	0.976115	1.02447	0.874857	0.98269	491870	449400	374345	540798	576438	793042	624087	490351	381307	451228	466190	504290	319860	426927	340161	718310	504054	711350	503174	317199
P04070	Vitamin K-dependent protein C	PROC	1097.32	798.72	0.727882	1.37385	0.110826	0.843827	548.643	924.18	1162.46	604.502	962.635	698.545	271.711	965.279	735.05	1143.79	978.109	1147.45	809.624	782.623	524.544	520.371	498.285	1718.14	911.696	1261.17
P04083	Annexin A1	ANXA1	124504	132370	1.06318	0.940579	0.883027	0.98269	399479	87305	154157	61326	66192.8	17154.2	52864	36307.5	249718	139712	66431.2	91131.9	130596	165274	263339	136934	154473	168280	41588.3	133677
P04196	Histidine-rich glycoprotein	HRG	217659	248215	1.14038	0.876899	0.474709	0.938629	192152	224673	129476	366207	333123	313445	207980	255455	373709	189445	252760	259546	173016	186401	157299	356751	251619	264325	194248	160445
P04217	Alpha-1B-glycoprotein	A1BG	1.11053e+06	1.04824e+06	0.943914	1.05942	0.633372	0.960552	1.17711e+06	907230	1.0572e+06	1.51831e+06	1.01927e+06	1.18562e+06	1.17311e+06	1.27916e+06	947677	960224	868667	1.0374e+06	680438	940465	808340	1.21169e+06	1.12802e+06	1.445e+06	1.20604e+06	663053
P04259;P02538;P48668	Keratin, type II cytoskeletal 6B	KRT6B	674.332	38.5619	0.0571852	17.487	0.0401643	0.843827	25.9821	9.97904	8.07836	65.471	34.7312	155.394	13.9978	7.94617	31.688	62.4586	24.896	37.7448	9.65695	18.3334	22.229	88.4036	42.2941	2558.93	20.1079	76.0002
P04264	Keratin, type II cytoskeletal 1	KRT1	29786.8	23044	0.773632	1.2926	0.392553	0.938629	21691.7	20081.4	15136	17395.6	21909.5	38498.8	53518.9	37701.1	19587.2	14806.1	23652	16697.5	16450.3	17245.2	14647.1	19685.1	15552.3	64455.2	15632.4	23507.1
P04278	Sex hormone-binding globulin	SHBG	11366.1	8440.51	0.742607	1.34661	0.176371	0.929958	9221.15	7959.97	12433.1	12286.4	4969.04	5445.62	9400.59	6199.22	7948.24	9402.96	3941.64	4278.37	17348.9	10278.8	6367.49	7566.7	13305.5	16801	8975.04	6382.69
P05090	Apolipoprotein D	APOD	84877.6	83804.5	0.987357	1.0128	0.921832	0.98269	72314.6	64372.9	102549	83294.1	124972	105522	56997.2	76188	69024.5	89116	104832	99363.9	66041.9	70698.2	58644.7	96940.8	73686.4	81999.5	77120.3	106704
P05155	Plasma protease C1 inhibitor	SERPING1	942305	1.00098e+06	1.06227	0.941381	0.662767	0.960552	912371	835720	809499	1.20388e+06	1.17957e+06	1.13498e+06	1.3119e+06	1.32761e+06	805996	1.00463e+06	915261	1.23842e+06	675657	870040	575351	1.21483e+06	772068	1.26526e+06	1.01755e+06	714346
P05156	Complement factor I	CFI	243426	241949	0.993936	1.0061	0.957976	0.98269	260994	194001	227570	209628	233613	254398	333570	319139	235700	190231	230795	283713	200227	264356	205998	227257	252913	341592	218019	161178
P05452	Tetranectin	CLEC3B	60017.9	57496.5	0.957989	1.04385	0.722676	0.960552	47231.4	57643.6	37064.3	68301.3	77299.5	68987.5	71365.9	78790.4	48944.3	54123.9	62328.7	59227.9	41308.1	47227.3	45211.6	54887.8	59499.9	71950.6	63376.5	45244.6
P05543	Thyroxine-binding globulin	SERPINA7	34934.8	37116.9	1.06246	0.941211	0.74673	0.960552	32326.4	34473.7	14564.9	49613.6	58311.9	50781.2	40134.1	51746.1	37025.7	35700.5	36382.3	41596.7	23362.8	27797.5	23855.1	36197.3	25550	53423.2	35355.9	25410.1
P05546	Heparin cofactor 2	SERPIND1	312423	288861	0.924582	1.08157	0.615486	0.960552	204533	277852	173922	299460	396806	377037	344942	386747	254336	289449	279624	328013	186766	234191	162494	425602	243020	417620	328366	260687
P06276	Cholinesterase	BCHE	3605.48	2618	0.726117	1.37719	0.0948016	0.843827	1947.98	2348.22	1350.69	4425.73	2504.36	3209.62	1073.76	4024.9	3119.04	2613.52	3110.67	2208.6	2531.76	2532.87	1521.87	3364.48	5264.79	3660.55	1948.5	3548.1
P06396	Gelsolin	GSN	166.833	130.044	0.779487	1.2829	0.657406	0.960552	0	486.468	34.4553	348.958	277.27	89.7031	0.28124	166.331	9.71884	118.416	104.024	168.358	47.6979	13.6591	10.3638	204.996	62.21	34.9253	402.413	167.782
P06681	Complement C2	C2	9469.15	9062.4	0.957045	1.04488	0.879993	0.98269	2049.65	9710.45	3046.01	14143.3	13503.1	16093.1	16463.7	13320.1	6729.57	6973.56	8892	9844.34	4035.93	6888.79	3938.05	9366.78	6236.47	16703.6	10216.5	4720.04
P06727	Apolipoprotein A-IV	APOA4	746789	545057	0.729867	1.37011	0.146882	0.843827	336658	687015	386914	708309	819347	666651	406210	777436	345859	785693	644087	775484	333702	326863	288356	432323	544123	1.30005e+06	545217	597763
P07225	Vitamin K-dependent protein S	PROS1	80877.9	67154.5	0.830319	1.20436	0.103517	0.843827	65538.2	64773.3	53472.4	75353.9	62497.3	74059.4	62379.6	73244	68301	64488.1	66802.6	84833.9	59704.8	66403.1	42508.7	90112.1	73479	115256	76986.9	57789.8
P07316	Gamma-crystallin B	CRYGB	286.593	270.897	0.945232	1.05794	0.902529	0.98269	0	639.633	265.618	278.928	306.145	240.58	215.947	469.72	104.846	193.515	553.289	109.394	275.62	131.469	0	549.644	5.01699	0	442.37	698.983
P07357	Complement component C8 alpha chain	C8A	117632	106001	0.901124	1.10973	0.367909	0.938629	96680.1	111276	82843.2	131974	109018	125216	110576	146775	102813	96242.5	111318	114110	83178.2	95852.4	74684.8	103456	104750	165882	120160	79734.5
P07358	Complement component C8 beta chain	C8B	83763.6	75940.2	0.906601	1.10302	0.345585	0.938629	69992.3	74871.7	64317.2	76501.9	69851	82647.4	83003.6	101549	81543	77966.7	65162	75162.3	75948.3	80735.4	51631.7	84160	63521.5	119694	84303.5	67535.3
P07360	Complement component C8 gamma chain	C8G	86448.5	87475.8	1.01188	0.988256	0.930301	0.98269	72376.6	94925.4	58871.2	92625.6	99607.6	120942	98582.5	129866	86756.2	84717.1	81643.6	89787.7	59658.8	78950.3	62663.9	87638.8	60399.8	116891	96227.5	72275.9
P07996	Thrombospondin-1	THBS1	45955.7	32745.4	0.712543	1.40342	0.108242	0.843827	17013	44898.5	22479.2	49626.3	43025.8	44036.1	57074.4	32202.5	22780.3	31883.5	26268.5	24425	21689	25573.9	22465.5	38485.2	32300	72066.4	54535.9	24920.5
P08185	Corticosteroid-binding globulin	SERPINA6	78757.1	74987.4	0.952134	1.05027	0.770507	0.964519	47876.8	90244.8	40665.6	101162	92836.5	102347	108152	79489.7	66353.6	65049.1	63151.7	77216.3	50913.9	58366	48049.9	107923	67639.3	95462.9	97320.5	54605.8
P08294	Extracellular superoxide dismutase [Cu-Zn]	SOD3	162.591	240.6	1.47979	0.675774	0.664328	0.960552	0	170.887	62.7628	176.662	303.849	1426.55	550.588	102.41	65.129	178.349	106.74	118.062	53.4991	105.181	84.9479	343.98	86.8086	100.466	260.269	202.821
P08571	Monocyte differentiation antigen CD14	CD14	2235.73	2853.87	1.27648	0.783401	0.324413	0.938629	2156.16	2391.65	3468.45	3702.9	3971.85	3861.54	5345.1	3564.61	2065.87	2027.29	2832.18	3164.79	872.498	1688.01	1551.5	2997.51	1415.75	2666.25	3245.6	1615.31
P08603;Q02985	Complement factor H	CFH	455288	392954	0.863087	1.15863	0.263644	0.938629	425442	357618	293603	226388	523201	318300	375322	393501	445094	335489	338344	442350	464846	465265	335511	546986	479049	635395	389979	316730
P08697	Alpha-2-antiplasmin	SERPINF2	130135	121434	0.933139	1.07165	0.520363	0.960207	114910	97746.8	114148	152051	127172	148606	157560	114217	122251	120184	113897	113866	90766.2	112581	82316.4	160667	107905	148355	158443	105835
P08779	Keratin, type I cytoskeletal 16	KRT16	495572	381118	0.769048	1.30031	0.488618	0.955275	747020	174469	735583	73970.2	136325	92697.3	745566	94832	581335	352018	133584	179347	686404	731121	358663	274961	596593	954086	153835	277773
P09172	Dopamine beta-hydroxylase	DBH	154.729	413.782	2.67424	0.373938	0.533598	0.960207	0	155.449	20.7675	604.161	115.769	134.042	3328.67	61.5005	142.774	235.364	335.673	413.088	99.4955	179.977	569.754	224.021	43.595	70.6304	338.443	166.247
P09871	Complement C1s subcomponent	C1S	132906	125382	0.943394	1.06	0.676676	0.960552	136057	106487	99675.2	119209	140946	184881	190884	144136	97090	104428	117608	129912	101827	115909	100770	116298	136732	193441	109297	92153.2
P0C0L4	Complement C4-A	C4A	10948	12095.3	1.10479	0.905149	0.808174	0.976544	4908.26	15525.9	4765.86	8080.93	21267.3	18330.9	11101.6	20475.1	8008.3	7652.47	10512.9	8057.7	6128.61	7904.58	5045.18	35758.7	3113.99	22098.7	6829.06	11750.3
P0C0L5	Complement C4-B	C4B	49850.1	42998.5	0.862557	1.15934	0.641998	0.960552	39936.3	48782.1	21899.3	29751.9	36777.7	76392.4	17599.2	32885.2	2093.33	61380.1	39013.3	89033.2	44470	50146.1	8230.92	89585.2	37640.7	86291.6	47200.6	28267.4
P0DJI8	Serum amyloid A-1 protein	SAA1	32498.3	49894.2	1.53529	0.651343	0.564921	0.960552	34801	23373.6	25744.4	27338.4	30530.2	41792.6	256099	32066	31228.9	29724.9	26123.1	30646.5	28087.2	44382.8	102581	33788.1	29924.4	43566.6	27724.3	28777.8
P0DJI9	Serum amyloid A-2 protein	SAA2	293.449	2254.47	7.68266	0.130163	0.448557	0.938629	856.961	293.986	277.604	346.891	388.695	2402.69	9846.65	226.993	209.712	338.282	233.356	298.369	294.194	1114.3	18564.4	378.4	274.962	235.18	286.133	377.522
P10643	Complement component C7	C7	163724	201600	1.23133	0.812127	0.139102	0.843827	237348	143254	189768	245518	234661	305902	262537	193340	214711	182626	165396	205398	140950	182158	176073	145951	183354	186690	158391	126461
P10909	Clusterin	CLU	226127	205066	0.906862	1.1027	0.51907	0.960207	204895	206974	194759	199537	292820	321711	197103	168635	143213	207938	167797	285852	143012	191585	128250	226977	205920	319945	222098	156545
P13645	Keratin, type I cytoskeletal 10	KRT10	23645.4	10883.2	0.460266	2.17265	0.0898869	0.843827	6153.15	9850.36	8453.63	12969.3	14315.1	23444.3	16220.9	15440.4	7279.83	7511.3	11439.5	10903.5	6321.48	7229.1	7467.62	9131.52	7248.02	67648.9	11807.7	7877.08
P13671	Complement component C6	C6	105918	97750	0.92288	1.08356	0.598726	0.960552	70276.8	107303	62002.1	107314	113160	107021	158487	125682	93060.7	84200.8	101277	93135.6	80246	97878.4	64043.5	98913.2	97023.8	160262	101029	65359.1
P15169	Carboxypeptidase N catalytic chain	CPN1	7683.34	7977.73	1.03832	0.963099	0.833578	0.98269	7732.29	6531.44	5842.91	5511.3	9554.84	12401.4	13575.5	12102.7	9477.19	4577.71	5983.06	7160.21	6801.5	7634.81	6346.28	6410.55	7415.92	8742.18	7119.99	7455.27
P15428	15-hydroxyprostaglandin dehydrogenase [NAD(+)]	HPGD	6782.17	6885.74	1.01527	0.984959	0.935539	0.98269	6488.76	5085.59	5407.39	5670.69	8219.38	11903.6	13209.9	6356.22	5663.87	5661.25	5522.48	5402.28	6540.97	7306.41	6478.21	5254.88	5714.32	9116.24	6168.36	6129.76
P17936	Insulin-like growth factor-binding protein 3	IGFBP3	430.528	498.221	1.15723	0.86413	0.69057	0.960552	118.618	875.423	362.562	451.528	873.89	359.115	148.856	506.625	195.209	477.439	350.355	571.464	345.794	266.87	745.251	1322.54	335.763	284.17	667.088	435.09
P19105	Myosin regulatory light chain 12A	MYL12A	44438.6	36029.8	0.810778	1.23338	0.220157	0.938629	28056.7	24417	27827.8	41747.8	37434.9	39986	51533.1	29975.1	23877.4	28895.2	39421.8	41751.6	44153.6	47840	35297.5	34261.7	62166.6	65031.3	23493.4	27063
P19652	Alpha-1-acid glycoprotein 2	ORM2	24994.4	22124.7	0.885185	1.12971	0.715994	0.960552	21959.8	12451.2	20540.8	17815.2	11730.7	8905.96	10818.8	10330.2	18872.2	27230.2	11623.4	13202.3	35226.6	66441.6	26441.4	40404.3	17219.1	25892.6	26395.7	30470.3
P19823	Inter-alpha-trypsin inhibitor heavy chain H2	ITIH2	1.17093e+06	1.02353e+06	0.874117	1.14401	0.363139	0.938629	901676	964197	738148	1.33397e+06	1.33093e+06	1.48859e+06	743639	1.47994e+06	846137	887843	1.08727e+06	1.03377e+06	773575	886354	720494	1.15991e+06	1.08324e+06	1.67491e+06	1.12049e+06	805062
P19827	Inter-alpha-trypsin inhibitor heavy chain H1	ITIH1	576579	478140	0.82927	1.20588	0.23011	0.938629	429086	452964	324523	570113	598667	708645	321974	729635	388147	461357	482132	499797	385487	420637	303811	573259	505164	832774	592207	376170
P20742	Pregnancy zone protein	PZP	65691.2	58082.2	0.884169	1.13101	0.295149	0.938629	49562.9	72485.9	40027.1	68237.5	62041.1	62111.8	59102.2	73620.4	61743.8	51484.4	58707.4	64703.7	43313.5	49997.2	36132.7	76042.9	50868.5	83561.5	72886.2	55448.8
P20851	C4b-binding protein beta chain	C4BPB	509.366	421.732	0.827955	1.20779	0.439573	0.938629	403.586	779.574	162.941	698.275	452.294	357.235	239.511	600.661	214.973	414.093	371.661	466.398	395.345	203.282	272.783	715.101	220.095	457.024	587.597	772.749
P22352	Glutathione peroxidase 3	GPX3	30986.4	31369.3	1.01236	0.987794	0.931345	0.98269	21577.2	31498	17238.3	35306.1	42549.8	46678.7	37560.9	40364.5	27405.1	27335.5	30475.3	35885.7	17308.2	30111.4	27995.7	32617.6	32905.9	34575.3	31349.4	25114.8
P22792	Carboxypeptidase N subunit 2	CPN2	98626	93977.1	0.952864	1.04947	0.754328	0.960552	79556.7	96246.2	80632.6	73733.4	102753	122004	100967	156966	102611	61701.8	67823.5	96041.2	73267.9	98498.3	66017.5	124813	79776.6	95961.6	141545	77220.5
P25311	Zinc-alpha-2-glycoprotein	AZGP1	140285	101636	0.724497	1.38027	0.197014	0.938629	69054.6	75182.3	69968	74828.2	173728	166144	124843	166825	66559.2	105963	108623	95459.8	61502.7	73449.5	52083.9	141957	76694	266948	94436	123060
P27169	Serum paraoxonase/arylesterase 1	PON1	190526	156833	0.823155	1.21484	0.271713	0.938629	88295.3	165641	114860	257692	217294	181924	109826	102640	162436	208751	138031	199198	99987.6	128784	88313.2	245649	167804	192250	236395	165655
P27482	Calmodulin-like protein 3	CALML3	375.778	293.809	0.781867	1.27899	0.577243	0.960552	76.1066	581.088	146.535	1074.31	409.935	217.989	126.749	224.293	73.3776	308.856	52.4815	310.328	331.11	258.453	39.2159	470.111	151.279	423.654	702.701	225.477
P27918	Properdin	CFP	13294	11382.2	0.856191	1.16796	0.376001	0.938629	9552.08	9814.64	9572.84	12310.1	12072.1	11654	20771	14518.4	10631.3	9902.96	11498.4	8731.78	8741.8	14129.2	8290.57	9924.39	12064.1	22204	10014.2	8893.75
P29622	Kallistatin	SERPINA4	39555.2	35004.8	0.88496	1.12999	0.380127	0.938629	27556.9	33299.2	25933.6	44629	41910.1	52185.3	25830.3	45849.4	33367.4	32967.6	36129.3	35161.5	29722	31358.3	25115.4	39061	34384.2	59331.6	34153.4	30351.7
P30044	Peroxiredoxin-5, mitochondrial	PRDX5	2531.4	1915.83	0.756824	1.32131	0.0861773	0.843827	2279.77	1868.1	3280.72	1765.07	1620.07	1932.71	670.878	1812.14	1133.04	1971.25	1755.62	1841.11	2196.73	1841.42	1583.38	3101.18	2469.58	2838.11	2947.36	1870.55
P31025;Q5VSP4	Lipocalin-1	LCN1	50.6684	3524.33	69.5568	0.0143767	0.631368	0.960552	1.57622	43.5271	6.08378	24.3052	49.3833	55820.3	191.309	46.5007	17.9788	31.2958	31.6563	23.1524	11.7007	20.0925	27.8259	42.6575	5.74566	38.3555	143.797	14.7752
P35527	Keratin, type I cytoskeletal 9	KRT9	7628.59	7383.71	0.9679	1.03316	0.960099	0.98269	326.871	9414.63	2068.47	13717.5	12820.3	13822	32062	11973.7	1486.77	2916.01	5639.52	3512.16	1247.36	1280.66	1337.47	4514	1585.17	3545.22	23223.2	2160.81
P35858	Insulin-like growth factor-binding protein complex acid labile subunit	IGFALS	22688.3	19614.1	0.864502	1.15674	0.324096	0.938629	11005.6	22739.7	11387.4	18182.8	22455	22300.1	24334.9	22746	17853.2	18478.5	19070.4	22422.6	16446.4	24752.9	11893.7	27756.4	16693.6	28944.6	28826.4	16288.6
P35908	Keratin, type II cytoskeletal 2 epidermal	KRT2	1745.9	1746.35	1.00025	0.999746	0.999605	0.999605	516.761	750.234	546.447	875.756	2918.94	1928.95	3382.74	5367.13	578.362	1008.88	1608.68	4267.53	673.505	979.783	639.98	1897.89	410.661	4707.64	973.594	891.717
P36955	Pigment epithelium-derived factor	SERPINF1	129473	115508	0.892134	1.12091	0.424419	0.938629	118550	92377.6	85006.5	93759.5	108609	135884	159339	148441	111649	105997	147709	117403	90517.9	100385	97701	134793	95012.7	209851	104237	108793
P36980	Complement factor H-related protein 2	CFHR2	12686.7	10512.6	0.828631	1.20681	0.22368	0.938629	10012.4	8378	11942.8	7918.38	9547.06	8201.52	11662.6	10304.6	11085.3	11150.3	9080.96	9033.17	11231.4	10493.2	8697.19	19462.7	16029.9	16337.5	11675.2	6704.25
P41222	Prostaglandin-H2 D-isomerase	PTGDS	0.29967	0.0318846	0.106399	9.39856	0.0232232	0.843827	0	0	0	0	0	0	0	0	0	0	0	0	0	0	0	0.510154	0.783769	0	0	0.41491
P42336	Phosphatidylinositol 4,5-bisphosphate 3-kinase catalytic subunit alpha isoform	PIK3CA	2682.05	2376.29	0.885999	1.12867	0.687743	0.960552	973.136	2394.74	814.483	5483.18	4455.73	3932.23	1633.68	3670.67	1468.24	2686.93	2862.31	2156.33	2577.16	872.147	508.06	1531.69	2782.11	3344.61	1673.04	2928.44
P43251	Biotinidase	BTD	4920.77	6105.6	1.24078	0.805944	0.354709	0.938629	4544.41	4429.15	4738.82	8269.24	8103.97	10869.8	8384.88	10029.5	5151.21	4436.28	4369.99	6806.5	3487.18	5180.13	3768.36	5120.26	4444.31	4073.24	7500.05	3665.48
P43652	Afamin	AFM	358631	348840	0.972698	1.02807	0.874139	0.98269	293110	352146	245998	598164	400066	371883	225109	455935	307439	284705	425364	447049	238619	251540	196275	488032	329342	465211	380411	259558
P45877	Peptidyl-prolyl cis-trans isomerase C	PPIC	19862.3	19992.8	1.00657	0.993474	0.988291	0.994004	67970.7	7994.7	24953.4	12544.4	10057.2	16743.3	15902.7	11962.2	6334.38	12058.4	10344.9	14616.6	16905.8	27993.6	47855.2	15647.1	35056.2	24226.7	6177.56	13988.8
P48736	Phosphatidylinositol 4,5-bisphosphate 3-kinase catalytic subunit gamma isoform	PIK3CG	47876.8	44867.3	0.93714	1.06708	0.554468	0.960552	51113.8	45610	39001.1	44013.6	49320.8	46231.6	47891.6	55361.5	34342.1	41981	36829	60176.5	35057.4	42589.4	41680.3	46676.4	42221	69655.4	44968.2	34662.6
P49908	Selenoprotein P	SELENOP	485.264	753.201	1.55215	0.644268	0.262657	0.938629	146.277	1060.08	519.47	732.59	716.086	656.33	2047.29	402.733	622.817	1138.31	496.596	679.342	586.247	499.925	800.365	946.757	277.89	130.35	577.588	955.227
P51884	Lumican	LUM	190821	163274	0.855642	1.16871	0.453866	0.938629	87133.5	280113	76067.8	214817	186642	201097	266814	167468	205483	166393	136785	150703	158401	84034.9	84682	145753	134808	127299	215959	285215
P53602	Diphosphomevalonate decarboxylase	MVD	10236.7	12268.8	1.19852	0.834365	0.460576	0.938629	9004.18	9931.84	17640.8	9758.47	7630.65	6778.16	8641.47	17070.8	23445.7	8343.83	19153.1	8386.14	13935.8	17233.2	11522.2	7824.8	14635.1	7428.3	9149.54	9733.81
P55056	Apolipoprotein C-IV	APOC4	62315.7	51825.3	0.831658	1.20242	0.41945	0.938629	29511.8	53944.2	25766.5	109117	55971.3	47330.3	28241.2	56305.2	41227	67408.5	55921.6	59094.7	36234.6	32134	30121.1	100876	56033.1	76184.5	61069.5	55975.5
P68871	Hemoglobin subunit beta	HBB	33734.5	23876.6	0.707779	1.41287	0.00587507	0.396318	20190.8	20334.7	24361.8	22149.6	26355	25346.7	27141.5	29020.1	24028.9	33293	23301	20843.4	18742.5	22617.9	16828.1	27470.7	27893	45344.5	22950.8	38749.8
P69905	Hemoglobin subunit alpha	HBA1	32304.6	22138.6	0.685307	1.4592	0.00683307	0.396318	27922.6	19842.2	22407	16334.7	27008.7	16365.5	16979	19127.7	19121.7	37079.1	22400.4	18802.6	20629	26436.7	17660.1	26100.4	30405.7	33865.9	23337.9	41609
P80108	Phosphatidylinositol-glycan-specific phospholipase D	GPLD1	5870.7	6839.61	1.16504	0.858339	0.736135	0.960552	14683.7	4074.73	21164.1	3162.34	3707.88	2399.73	1811.24	4217.14	4470.99	12958	6942.44	10430.8	4399.73	5182.11	6424.45	3404.32	4741.86	2195.9	6133.14	10411.9
Q03591	Complement factor H-related protein 1	CFHR1	12233.9	7481.23	0.611518	1.63528	0.0777866	0.843827	10909.1	7297.11	5334.67	4313.88	7097.24	2138.27	2001.56	4086.08	15354.4	8427.75	5399.17	8031.07	15106.6	8636.55	7483.01	8083.27	22626.1	8096.57	7840.96	10371.9
Q04756	Hepatocyte growth factor activator	HGFAC	136.302	111.802	0.820253	1.21914	0.733319	0.960552	0	143.973	34.705	486.705	17.2372	155.12	73.6759	274.065	13.1111	120.863	253.338	45.1375	91.9388	6.12691	0	72.8431	250.152	88.2601	183.331	23.4674
Q06033	Inter-alpha-trypsin inhibitor heavy chain H3	ITIH3	121026	104981	0.867424	1.15284	0.296831	0.938629	111013	90113.8	117111	154720	104553	81762	74964.1	94253.2	88821.6	129691	100692	114127	69055.6	81644.3	98928.2	168242	111088	142029	93545	137442
Q08380	Galectin-3-binding protein	LGALS3BP	20489.5	26620.8	1.29924	0.76968	0.0374985	0.843827	38867.2	19653.8	26689.8	22005.2	25099.1	32612	32621.9	24682.5	28442.3	24051.8	20888.4	30116.2	21912.8	26356.2	29291.6	22641.4	23465.3	23034.5	17141.5	18316.6
Q08629	Testican-1	SPOCK1	732.627	616.827	0.841939	1.18773	0.683791	0.960552	0	1097.64	116.113	1523.31	1039.17	574.659	907.843	1316.19	345.819	495.273	373.175	514.088	345.741	450.528	258.145	511.544	128.026	833.448	1748.58	220.451
Q09013;M0QX08	Myotonin-protein kinase	DMPK	20696.4	18456	0.891752	1.12139	0.383298	0.938629	17798.1	21072	18514.2	15492.1	18856.3	17711.1	12456.2	19370.3	14575.6	17467.3	19566.6	25941.5	16873.5	19235.6	14565.3	25800.8	18364.3	31654.7	16667.1	16099.4
Q12805	EGF-containing fibulin-like extracellular matrix protein 1	EFEMP1	1616.56	1939.69	1.19989	0.833407	0.616965	0.960552	1277.85	2486.34	1048.55	2435.57	2920.32	2865.08	3208.54	1095.73	824.606	2036.94	2361.45	4876.71	1231.63	951.189	731.846	682.782	730.182	2421.58	2460.59	853.863
Q13790	Apolipoprotein F	APOF	167.606	237.194	1.41519	0.706618	0.535288	0.960207	0	341.262	144.664	165.761	271.816	169.617	0	145.088	829.456	282.532	97.8412	36.3695	194.047	409.805	248.213	458.628	139.274	0	317.675	213.472
Q14520	Hyaluronan-binding protein 2	HABP2	16394	16501.3	1.00655	0.993494	0.953365	0.98269	17842.1	14114.4	16964.2	18384.8	16108.4	20059	7176.9	18141.7	19260.4	18835.4	15564.1	19978.3	13091.8	16207.7	13668.4	18623.9	14441.8	20409.6	16531.5	14192.9
Q14624	Inter-alpha-trypsin inhibitor heavy chain H4	ITIH4	977787	820436	0.839074	1.19179	0.226446	0.938629	943070	814036	552964	741728	882182	988037	1.20806e+06	953834	668023	780986	754147	793718	609479	802045	712750	921919	769383	1.55014e+06	998995	592633
Q15102	Platelet-activating factor acetylhydrolase IB subunit gamma	PAFAH1B3	4.1781	0.758408	0.18152	5.50904	0.0405288	0.843827	0	0	0	0	6.74894	0	0	0	0	0	0	0	0	0	0	5.38559	9.60095	0	0	7.11145
Q3MJ40	Coiled-coil domain-containing protein 144B	CCDC144B	4845.37	5679.05	1.17206	0.853201	0.326077	0.938629	7093.09	4823.46	5772.38	4476.85	6963.03	5541.61	7990.24	8185.74	5493.84	4126.12	5819.07	5216.02	5307.8	6877.05	3327.92	3850.62	6285.71	5730.71	4930.06	2435.01
Q52LA3	Protein lin-52 homolog	LIN52	417.316	822.717	1.97145	0.507242	0.446269	0.938629	1916.65	221.712	1727.56	107.84	164.365	11.2024	0	9.57173	2490.9	530.715	122.646	183.358	638.539	1011.79	3136.59	890.032	229.973	104.036	19.5825	1315.67
Q562R1	Beta-actin-like protein 2	ACTBL2	5480.08	5297.21	0.96663	1.03452	0.893422	0.98269	5836.73	4730.13	6738.56	10403.5	2359.25	3652.33	1901	7061.74	5482.76	6589.09	9317.09	4748.44	2619.57	2718.14	3314.3	7282.76	5156.44	3723.15	7995.84	5044.9
Q5T6V5	UPF0553 protein C9orf64	C9orf64	2542.31	2105.7	0.828261	1.20735	0.514715	0.960207	725.195	2816.08	1382.17	4298.42	3090.42	2809.68	3833.05	2279.54	848.258	1559.71	2436.18	1615.62	1468.31	2041.91	569.402	1917.22	1449.14	2208.59	4880.21	1631.31
Q5VU65	Nuclear pore membrane glycoprotein 210-like	NUP210L	676.477	462.861	0.684223	1.46151	0.414205	0.938629	157.782	258.793	372.664	193.144	537.584	270.607	163.51	309.842	619.578	1595.92	269.241	484.198	544.916	485.371	292.882	849.739	223.538	174.219	466.574	1841.58
Q6PI47	BTB/POZ domain-containing protein KCTD18	KCTD18	50070.3	50968.4	1.01794	0.982379	0.947161	0.98269	49653.1	43135.9	22800.2	49749.3	79815.6	91668.8	70156.5	88938.2	26869.7	27618.6	61500.5	60957.9	24684.4	34467.7	22776.9	60700.6	39837.4	84657.5	51002.7	24783.5
Q70IA6	MOB kinase activator 2	MOB2	23693.4	29290	1.23621	0.808925	0.633593	0.960552	9704.97	24811.2	13401.1	32802.3	64825.6	37547.3	30212.7	67839.9	3896.54	39686.7	29060	69304.5	5759.04	9772.53	6204.53	23810.5	9773.35	25709.9	35393.5	23896.8
Q7LC44	Activity-regulated cytoskeleton-associated protein	ARC	33.6479	17.6481	0.524493	1.9066	0.448334	0.938629	0	50.6929	0	14.1188	11.122	3.30421	0	0	18.8584	15.7562	0	3.83913	10.5664	0	8.29852	145.813	0	0	63.2591	71.3327
Q7Z6K3	Protein prenyltransferase alpha subunit repeat-containing protein 1	PTAR1	4694.51	4066.34	0.866189	1.15448	0.824832	0.98269	198.074	2996.05	887.663	2055.41	5774.94	8304.04	5626.03	5974.6	681.865	3479.51	3385.07	3849.87	1073.98	772.781	415.583	19585.9	473.628	13532	2914.55	1857.92
Q7Z794	Keratin, type II cytoskeletal 1b	KRT77	0.232374	2.10643	9.06483	0.110316	0.437564	0.938629	0	0	15.4563	0	0	0	0	0	0	0.743508	0.642488	0	0.285131	0.0671595	11.0063	5.50193	0.874462	0	0	0.055032
Q8IVH4	Methylmalonic aciduria type A protein, mitochondrial	MMAA	6900.39	4234.65	0.613682	1.62951	0.0901521	0.843827	6169.57	2608.27	3014.8	4929.25	4133.94	2361.29	2459.26	8300.64	2559.56	3954.68	5704.59	6087.74	4960.59	2825.1	3530.93	4154.13	6079.99	14021.4	1167.52	6332.61
Q8N2Z9	Centromere protein S	APITD1	31925.4	29525.8	0.924836	1.08127	0.609853	0.960552	33834.1	26914	25108.4	40067	30783.9	32811.7	24352.9	42809.2	27618.2	26670.9	30780.8	30344.6	17038.8	27073.6	21800.9	34403	23634.9	49226	37168.9	17671.7
Q8N3Y7	Epidermal retinol dehydrogenase 2	SDR16C5	26773	25688.1	0.959479	1.04223	0.743598	0.960552	32224.3	27096	23897.3	23979.4	19391.5	20868.7	27548	35236.8	24219.7	19178.5	24011.1	33248.3	22309	26203.3	23367	28231.3	26898.2	40172.6	21882.8	18138.4
Q8TBC4	NEDD8-activating enzyme E1 catalytic subunit	UBA3	3953.17	4476.76	1.13245	0.883041	0.807118	0.976544	2582.92	4343.7	2884.65	6198.77	1710.18	1267.35	665.706	2157.92	3634.39	6089.08	3687.32	1906.14	3347.09	16456.2	3789.54	10907.3	3548.43	1485.2	4217.89	6561.15
Q8TBX8	Phosphatidylinositol 5-phosphate 4-kinase type-2 gamma	PIP4K2C	47263.2	49982.5	1.05754	0.945595	0.786336	0.970372	48966.7	36525.9	36823.7	94234.2	53352.1	45426.1	28476.8	49744.1	43612.6	65575.2	53776.1	45561.3	32072.1	33473.6	40866.5	91232.9	44314.6	42484.4	56643.4	45610.3
Q96IY4	Carboxypeptidase B2	CPB2	1423.98	1574.89	1.10597	0.90418	0.741464	0.960552	585.3	1551.6	865.36	1847.05	2613.03	2954.78	3662.54	1283.83	1248.73	1417.71	1272.44	1659.49	831.75	856.045	982.034	1566.55	596.765	1584.73	2002.47	1511.97
Q96KN2	Beta-Ala-His dipeptidase	CNDP1	13231.2	16065.9	1.21425	0.823554	0.564385	0.960552	13497.3	10402.3	10430.2	13319.6	14854.5	18893.1	49243.8	16194.1	14496.6	11649.3	14343.3	10996.2	9006.2	14798.1	21835.5	13094.8	13420.3	15653.9	11284.5	12565.9
Q96PD5	N-acetylmuramoyl-L-alanine amidase	PGLYRP2	396507	293444	0.740072	1.35122	0.0504024	0.843827	315136	310521	249430	386338	382543	284144	181407	411494	236268	336746	306430	258729	210604	244153	211271	369884	337776	586901	421619	239731
Q96PE5	Opalin	OPALIN	786.924	982.895	1.24903	0.800619	0.436495	0.938629	2103.17	573.943	2120.31	706.801	671.718	715.632	1026.39	601.891	1349.58	766.885	992.865	714.841	807.162	850.861	858.219	866.049	865.775	929.734	635.141	717.046
Q99619	SPRY domain-containing SOCS box protein 2	SPSB2	4754.81	4316.45	0.907807	1.10156	0.668601	0.960552	1267.61	4338.77	6944.65	3267.81	4516.01	3496.79	4094.49	5515.63	5305.75	5032.29	6106.96	5420.22	5953.64	4325.16	1107.42	2370.02	4665.48	7956.49	3959.09	2438.19
Q9C091	GREB1-like protein	GREB1L	26575.5	20601.1	0.77519	1.29001	0.26421	0.938629	14404.2	40991.1	9116.91	40176.2	20195.7	18783	16865.8	25706.6	12377.6	25704.3	23368.5	20981.2	12603.5	18464.5	11530	18348	16557.1	30616.8	38030.5	21097.6
Q9C0A0	Contactin-associated protein-like 4	CNTNAP4	8169.75	8094.05	0.990733	1.00935	0.984523	0.994004	2874.43	4538.51	1732.96	3322.47	15487.2	7538.66	29047.8	11397.9	5073.83	9557.49	4155.73	2154.14	5465.96	13758.9	3620.24	9778.53	4465.5	17472.7	3739.53	7001.26
Q9HBF5	Suppressor of tumorigenicity 20 protein	ST20	23374.1	14963.9	0.640189	1.56204	0.111565	0.843827	26495.5	10747.8	26495.4	7321.88	8194.53	7368.83	6704.33	8303.38	12250.7	39603	10364.7	12830.1	14013.6	18707.9	17761.4	12258.6	12349.5	20551.2	31116.6	29479.2
Q9NPA3	Mid1-interacting protein 1	MID1IP1	219.58	1695.36	7.72091	0.129518	0.290245	0.938629	0.0204145	722.915	29.0332	703.934	236.766	1486.27	698.024	3747.53	185.111	1176.66	6754.78	9182.22	521.048	1445.01	28.6843	207.757	53.2309	180.067	230.354	414.67
Q9NZP8	Complement C1r subcomponent-like protein	C1RL	58.3592	45.9963	0.788158	1.26878	0.752378	0.960552	0	136.856	0	235.67	69.6917	50.7637	18.2814	16.9516	21.447	34.2604	19.4336	82.3043	9.26428	23.3565	0	17.6607	26.5574	0	201.139	5.74044
Q9UGM5	Fetuin-B	FETUB	1586	1541.2	0.971754	1.02907	0.89907	0.98269	449.327	2497.49	1015.39	1241.36	2227.86	1971.11	1290.8	2112.44	1264.83	1407.09	1608.29	1773.08	855.577	1267.04	1234.96	2442.6	1457.32	882.448	2710.98	1293.25
Q9UK55	Protein Z-dependent protease inhibitor	SERPINA10	17895.8	21604.8	1.20725	0.828326	0.530661	0.960207	40327.1	13867.6	49094.4	15109.6	14965.1	13137.6	10562.4	13845.6	21357.2	26184.3	18210.5	16632.7	17428.1	21223.4	32451	21280.4	19652.2	6920.75	16431.8	28578.5
Q9UMR7	C-type lectin domain family 4 member A	CLEC4A	13292.9	21919.9	1.64899	0.606432	0.467963	0.938629	48705.7	8091	91131	13654.4	2959.05	2275.98	827.534	21422.4	21238.1	15148.2	19943.5	41276.5	17357.7	17056.6	18355.5	11275.9	20036	347.636	13969.7	18818.4
Q9Y2H2	Phosphatidylinositide phosphatase SAC2	INPP5F	8709.01	9045.75	1.03867	0.962774	0.900747	0.98269	11624.3	6952.74	23841.6	9867.65	5569.07	4809.47	4334.05	6871.89	6626.55	15070.4	7998.61	8523.81	6887.28	6702.85	9783.7	9267.99	7389.69	3097.53	10036.9	14311.9
